# Supplementary material for: Pan-phylum Comparison of Nematode Metabolic Potential
Source: PLoS Negl Trop Dis. 2015 May 22;9(5):e0003788. doi: 10.1371/journal.pntd.0003788 (PMC4441503; doi:10.1371/journal.pntd.0003788)
Supplement: S1 Table — (XLSX) [file pntd.0003788.s015.xlsx]

## Sheet: S1
Table S1 Deduced proteomes of species studied.
Species	Proteome size	CEGMA*	KEGG annotated proteins	Unique enzymes annotated	Source
Caenorhabditis elegans	24052	100	5405	2993	Wormbase WS204
Caenorhabditis brenneri	30702	94	5486	3187	WS204
Caenorhabditis briggsae	21978	99	4104	2988	WS204
Caenorhabditis remanei	31518	97	5035	3397	WS232
Pristionchus pacificus	29201	86	4248	3252	Dieterich et al. [40]
Necator americanus	19151	93	3976	3265	Tang et al. [53]
Bursaphelenchus xylophilus	18074	95	4261	3380	WS229
Meloidogyne hapla	14421	88	3412	2973	Opperman et al. [69]
Meloidogyne incognita	20359	78	4493	2825	INRA, France
Ascaris suum	18542	95	4360	3553	Jex et al. [82]
Brugia malayi	21332	96	4545	3213	WS230
Loa loa filariasis	16281	95	3782	3253	Genbank [1]
Trichinella spiralis	15840	90	3399	2906	TGI
Schistosoma japonicum	13469	86	3882	3298	Chinese National Human Genome Center
Schistosoma mansoni	11789	90	3749	3261	ftp://ftp.sanger.ac.uk/pub/pathogens/Schistosoma/mansoni/genome/gene_predictions/GeneDB_Smansoni_Proteins.v4.0g.gz dated 2/29/2009
Schistosoma haematobium	13073	82	3740	3244	schistodb.net (Feb 1, 2012)
Clonorchis sinensis	13634	82	3955	3409	NCBI bioproject 72781
Homo sapiens	21731	99	11316	7484	longest isoforms from biomart proteins (March 14, 2012)
Sus scrofa	35905	94	19799	6739	version 10.2 from Genbank
Solanum lycopersicum	34727	98	6733	3528	version 3.4 from potatogenome.net
Solanum tuberosum	56218	90	8627	3580	version 2.3 from solgenomics.net
Arabidopsis thaliana	27416	100	6006	2821	arabidopsis.org (March 14, 2012)
Saccharomyces cerevisiae	5887	100	2946	2351	Saccharomyces Genome Database (March 14, 2012)
* percentage of core eukaryotic geneset detected in the used proteome
