# Supplementary material for: Pan-phylum Comparison of Nematode Metabolic Potential
Source: PLoS Negl Trop Dis. 2015 May 22;9(5):e0003788. doi: 10.1371/journal.pntd.0003788 (PMC4441503; doi:10.1371/journal.pntd.0003788)
Supplement: S2 Table — (XLSX) [file pntd.0003788.s016.xlsx]

## Sheet: ST2
Table S2 Module complete under strict and lenient definition.
Color Legend
	absent even under lenient definition of completion
	Present under strict definition
	Absent under strict definition but present under lenient definition of completion
KEGG id of module	Module description	KEGG id of pathway	Pathway description	Caenorhabditis elegans	Caenorhabditis brenneri	Caenorhabditis briggsae	Caenorhabditis remanei	Pristionchus pacificus	Necator americanus	Bursaphelenchus xylophilus	Meloidogyne hapla	Meloidogyne incognita	Ascaris suum	Brugia malayi	Loa loa filariasis	Trichinella spiralis	Schistosoma japonicum	Schistosoma mansoni	Schistosoma haematobium	Clonorchis sinensis	Homo sapiens	Sus scrofa	Solanum lycopersicum	Solanum tuberosum	Arabidopsis thaliana	Saccharomyces cerevisiae
M00001	Glycolysis (Embden-Meyerhof pathway), glucose => pyruvate	map00010	Glycolysis / Gluconeogenesis	2	2	2	2	1	2	1	2	2	2	2	2	1	2	2	2	2	2	2	2	2	2	2
M00003	Gluconeogenesis, oxaloacetate => fructose-6P	map00010	Glycolysis / Gluconeogenesis	2	2	2	2	2	2	1	2	2	2	2	2	1	2	2	2	2	2	2	2	2	2	2
M00307	Pyruvate oxidation, pyruvate => acetyl-CoA	map00010	Glycolysis / Gluconeogenesis	0	0	0	0	0	2	0	0	2	2	0	0	0	0	0	0	0	0	0	0	0	0	0
M00009	Citrate cycle (TCA cycle, Krebs cycle)	map00020	Citrate cycle (TCA cycle)	1	0	1	1	1	1	1	1	1	1	1	0	1	1	0	1	1	1	1	2	0	1	1
M00004	Pentose phosphate pathway (Pentose phosphate cycle)	map00030	Pentose phosphate pathway	2	2	2	2	1	2	2	1	2	2	1	2	1	2	2	2	2	2	2	2	2	2	2
M00005	PRPP biosynthesis, ribose 5P => PRPP	map00030	Pentose phosphate pathway	2	2	2	2	2	2	2	2	2	2	2	2	2	2	2	2	2	2	2	2	2	2	2
M00082a	Fatty acid biosynthesis, initiation (Malonyl-[acyl-carrier protein] synthesis)	map00061	Fatty acid biosynthesis	2	2	2	2	2	2	2	2	2	2	2	2	2	2	2	2	2	2	2	2	2	2	2
M00082b	Fatty acid biosynthesis, initiation (Acetoacetyl-[acp] synthesis)	map00061	Fatty acid biosynthesis	2	2	2	2	2	2	2	2	0	2	2	2	2	0	2	0	0	2	2	2	2	2	2
M00083	Fatty acid biosynthesis, elongation	map00061	Fatty acid biosynthesis	2	2	2	2	2	2	2	2	0	2	2	2	2	0	1	0	0	2	2	2	2	2	2
M00086	beta-Oxidation, acyl-CoA synthesis	map00071	Fatty acid metabolism	2	2	2	2	2	2	2	2	2	2	2	2	2	2	2	2	2	2	2	2	2	2	2
M00087	beta-Oxidation	map00071	Fatty acid metabolism	2	2	2	2	2	2	2	2	2	2	2	2	2	0	0	0	2	2	2	2	2	2	0
M00088a	Ketone body biosynthesis, acetyl-CoA => acetoacetate/3-hydroxybutyrate	map00072	Synthesis and degradation of ketone bodies	1	1	1	2	0	1	2	1	0	1	0	0	0	0	1	0	1	2	2	2	2	1	0
M00088b	Ketone body biosynthesis, acetyl-CoA => acetoacetate/acetone	map00072	Synthesis and degradation of ketone bodies	1	1	1	1	0	1	1	1	0	1	0	0	0	0	1	0	1	1	1	1	1	1	0
M00117	Ubiquinone biosynthesis, prokaryotes, chorismate => ubiquinone	map00130	Ubiquinone and other terpenoid-quinone biosynthesis	0	0	0	1	0	0	0	0	0	0	0	0	0	0	0	0	0	0	0	0	0	0	0
M00128	Ubiquinone biosynthesis, eukaryotes, chorismate => ubiquinone	map00130	Ubiquinone and other terpenoid-quinone biosynthesis	0	0	0	0	0	0	0	0	0	0	0	0	0	0	0	0	0	0	0	0	0	0	0
M00048	Inosine monophosphate biosynthesis, PRPP + glutamine => IMP	map00230	Purine metabolism	2	2	2	2	0	2	2	0	0	2	0	0	1	0	0	0	0	2	2	2	2	2	2
M00049	Adenine ribonucleotide biosynthesis, IMP => ADP,ATP	map00230	Purine metabolism	2	2	2	2	2	2	2	2	2	2	2	2	2	2	2	2	2	2	2	2	2	2	2
M00050	Guanine ribonucleotide biosynthesis IMP => GDP,GTP	map00230	Purine metabolism	2	2	2	2	2	1	2	2	1	2	2	2	1	2	2	2	2	2	2	2	2	2	2
M00046a	Pyrimidine degradation, uracil => beta-alanine	map00240	Pyrimidine metabolism	2	2	2	2	2	2	2	2	2	1	0	0	0	0	0	0	2	2	2	2	1	2	0
M00046b	Pyrimidine degradation, thymine => 3-aminoisobutanoate	map00240	Pyrimidine metabolism	2	2	2	2	2	2	2	2	2	1	0	0	0	0	0	0	2	2	2	2	1	2	0
M00051	Uridine monophosphate biosynthesis, glutamine (+ PRPP) => UMP	map00240	Pyrimidine metabolism	2	2	2	2	2	2	2	2	1	2	0	0	0	2	2	2	2	2	1	1	2	2	2
M00052	Pyrimidine ribonucleotide biosynthesis, UMP => UDP/UTP,CDP/CTP	map00240	Pyrimidine metabolism	2	2	2	2	1	2	2	2	2	2	2	2	2	1	2	2	2	2	2	2	2	2	2
M00053	Pyrimidine deoxyribonuleotide biosynthesis, CDP/CTP => dCDP/dCTP,dTDP/dTTP	map00240	Pyrimidine metabolism	1	0	1	0	1	1	0	1	1	1	1	1	1	1	1	1	1	1	0	1	1	1	1
M00027	GABA (gamma-Aminobutyrate) shunt	map00250	Alanine, aspartate and glutamate metabolism	2	2	2	2	2	2	2	2	2	2	2	1	1	0	1	0	1	2	2	1	1	1	2
M00020	Serine biosynthesis, glycerate-3P => serine	map00260	Glycine, serine and threonine metabolism	2	2	2	2	2	2	2	0	1	2	0	1	0	1	0	1	1	2	1	2	2	2	2
M00021	Cysteine biosynthesis, serine => cysteine	map00270	Cysteine and methionine metabolism	0	0	0	2	0	0	0	0	2	0	0	0	0	0	0	0	0	0	0	2	2	2	0
M00034	Methionine salvage pathway	map00270	Cysteine and methionine metabolism	0	0	0	0	0	0	0	0	0	0	0	0	0	0	0	0	0	0	0	0	0	0	0
M00035	Methionine degradation	map00270	Cysteine and methionine metabolism	1	1	1	2	2	1	2	2	1	2	2	2	2	1	1	1	1	2	1	2	1	1	1
M00338	Cysteine biosynthesis, homocysteine + serine => cysteine	map00270	Cysteine and methionine metabolism	2	2	2	2	2	2	2	2	0	2	2	2	2	0	2	2	2	2	0	0	0	0	2
M00036	Leucine degradation, leucine => acetoacetate + acetyl-CoA	map00280	Valine, leucine and isoleucine degradation	1	2	1	1	2	2	2	1	1	2	0	0	0	0	0	0	1	2	2	2	2	2	0
M00032	Lysine degradation, lysine => saccharopine => acetoacetyl-CoA	map00310	Lysine degradation	1	0	1	1	1	1	1	0	0	1	0	0	0	0	0	0	0	2	2	0	0	0	0
M00015	Proline biosynthesis, glutamate => proline	map00330	Arginine and proline metabolism	0	0	0	0	0	0	0	0	0	0	0	0	0	0	0	0	0	0	0	0	0	0	0
M00133	Polyamine biosynthesis, arginine => agmatine => putrescine => spermidine	map00330	Arginine and proline metabolism	0	0	0	0	0	0	0	0	0	1	0	0	0	0	0	0	0	2	2	1	1	2	0
M00134	Polyamine biosynthesis, arginine => ornithine => putrescine	map00330	Arginine and proline metabolism	0	0	0	0	2	2	2	0	0	0	0	0	0	0	0	0	0	2	2	2	0	0	2
M00135	GABA biosynthesis, eukaryotes, putrescine => GABA	map00330	Arginine and proline metabolism	0	0	0	0	0	0	0	0	0	0	0	0	0	0	0	0	0	0	0	0	0	0	0
M00045	Histidine degradation, histidine => N-formiminoglutamate => glutamate	map00340	Histidine metabolism	0	0	1	1	1	1	1	1	1	1	0	0	0	0	0	0	1	1	1	0	0	0	0
M00042	Catecholamine biosynthesis, tyrosine => dopamine => noradrenaline => adrenaline	map00350	Tyrosine metabolism	1	1	1	1	1	0	1	0	1	1	0	0	0	1	1	0	1	2	2	0	0	0	0
M00038	Tryptophan metabolism, tryptophan => kynurenine => 2-aminomuconate	map00380	Tryptophan metabolism	0	0	1	0	1	1	1	0	0	0	0	0	0	0	0	0	0	1	0	0	0	0	0
M00022	Shikimate pathway, phosphoenolpyruvate + erythrose-4P => chorismate	map00400	Phenylalanine, tyrosine and tryptophan biosynthesis	0	0	0	0	0	0	0	0	0	0	0	0	0	0	0	0	0	0	0	2	2	2	2
M00024	Phenylalanine biosynthesis, chorismate => phenylalanine	map00400	Phenylalanine, tyrosine and tryptophan biosynthesis	0	0	1	0	1	0	0	1	0	0	0	0	0	0	0	1	1	0	2	2	2	2	2
M00025	Tyrosine biosynthesis, chorismate => tyrosine	map00400	Phenylalanine, tyrosine and tryptophan biosynthesis	0	0	1	1	0	0	1	1	0	0	0	0	0	0	0	0	0	0	1	1	1	1	1
M00040	Tyrosine biosynthesis, prephanate => pretyrosine => tyrosine	map00400	Phenylalanine, tyrosine and tryptophan biosynthesis	0	0	0	0	0	0	0	0	0	0	0	0	0	0	0	0	0	0	0	2	2	2	0
M00118	Glutathione biosynthesis, glutamate => glutathione	map00480	Glutathione metabolism	2	2	2	2	2	2	2	2	2	2	2	2	2	2	2	2	2	2	2	2	2	2	2
M00055	N-glycan precursor biosynthesis	map00510	N-Glycan biosynthesis	2	2	2	2	0	2	1	2	0	1	1	2	0	0	1	1	2	2	2	2	2	2	2
M00073	N-glycan precursor trimming	map00510	N-Glycan biosynthesis	2	2	2	2	2	2	2	2	2	2	2	2	1	2	2	2	2	2	2	2	2	2	2
M00074a	N-glycan biosynthesis, high-mannose type ((GlcNAc)2 (Man)5 (Asn)1 synthesis)	map00510	N-Glycan biosynthesis	2	2	2	2	2	2	2	2	2	2	2	2	2	2	2	2	2	2	2	2	2	2	2
M00074b	N-glycan biosynthesis, high-mannose type ((GlcNAc)2 (Man)9 (Asn)1 synthesis)	map00510	N-Glycan biosynthesis	1	1	1	1	1	1	1	1	1	1	1	1	1	1	1	1	1	1	1	2	1	1	2
M00075a	N-glycan biosynthesis, complex type ((GlcNAc)5 (Man)3 (Asn)1 synthesis)	map00510	N-Glycan biosynthesis	1	1	1	2	1	2	1	1	0	1	1	1	1	0	1	1	1	2	1	2	2	2	0
M00075b	N-glycan biosynthesis, complex type ((GlcNAc)7 (Man)3 (Asn)1 synthesis)	map00510	N-Glycan biosynthesis	0	0	1	0	1	1	1	0	0	1	1	0	1	0	0	0	0	2	2	0	0	0	0
M00075c	N-glycan biosynthesis, complex type ((Gal)2 (GlcNAc)4 (LFuc)1 (Man)3 (Neu5Ac)2 (Asn)1 synthesis)	map00510	N-Glycan biosynthesis	1	0	1	1	0	1	1	1	0	1	1	1	1	0	1	1	1	2	1	0	0	0	0
M00056a	O-glycan biosynthesis, mucin type core ((Gal)1 (GalNAc)1 (GlcNAc)1 (Ser/Thr)1 synthesis)	map00512	O-Glycan biosynthesis	2	1	1	1	2	2	2	2	2	2	1	1	1	2	2	2	2	2	2	0	1	0	0
M00056b	O-glycan biosynthesis, mucin type core ((GalNAc)1 (GlcNAc)2 (Ser/Thr)1 synthesis)	map00512	O-Glycan biosynthesis	0	0	0	0	1	1	1	1	0	1	0	0	0	1	1	1	1	2	2	0	0	0	0
M00056c	O-glycan biosynthesis, mucin type core ((GalNAc)1 (GlcNAc)1 (Ser/Thr)1 synthesis)	map00512	O-Glycan biosynthesis	2	0	0	0	2	0	2	2	2	2	0	0	0	2	2	2	2	2	2	0	0	0	0
M00077	Chondroitin sulfate degradation	map00531	Glycosaminoglycan degradation	0	0	0	0	0	0	0	0	0	0	0	0	0	0	0	0	0	2	0	0	0	0	0
M00057	Glycosaminoglycan biosynthesis, linkage tetrasaccharide	map00532	Glycosaminoglycan biosynthesis - chondroitin sulfate	2	2	2	2	1	2	2	0	2	2	1	2	1	1	0	1	1	2	2	0	0	0	0
M00058	Glycosaminoglycan biosynthesis, chondroitin sulfate backbone	map00532	Glycosaminoglycan biosynthesis - chondroitin sulfate	1	1	1	1	1	1	1	1	1	1	1	1	1	0	0	0	0	2	2	1	1	0	0
M00059	Glycosaminoglycan biosynthesis, heparan sulfate backbone	map00534	Glycosaminoglycan biosynthesis - heparan sulfate	2	2	2	2	2	2	2	2	0	2	2	0	2	2	2	2	2	2	2	0	0	0	0
M00063	CMP-KDO biosynthesis	map00540	Lipopolysaccharide biosynthesis	0	0	0	1	0	0	0	0	0	0	0	0	0	0	0	0	0	0	0	1	1	1	0
M00089	Triacylglycerol biosynthesis	map00561	Glycerolipid metabolism	2	2	2	2	2	2	2	2	2	2	2	2	2	2	2	2	2	2	2	2	2	2	1
M00098	Acylglycerol degradation	map00561	Glycerolipid metabolism	0	1	1	1	1	0	1	1	1	1	1	1	1	0	0	0	1	2	2	1	1	1	1
M00130	Inositol phosphate metabolism, PI=> PIP2 => Ins(1,4,5)P3 => Ins(1,3,4,5)P4	map00562	Inositol phosphate metabolism	2	1	1	1	1	1	1	1	1	1	2	2	2	2	2	2	2	2	2	1	1	1	1
M00131	Inositol phosphate metabolism, Ins(1,3,4,5)P4 => Ins(1,3,4)P3 => myo-inositol	map00562	Inositol phosphate metabolism	0	0	0	0	0	1	1	1	1	1	0	0	0	2	2	1	2	2	2	1	1	0	0
M00132	Inositol phosphate metabolism, Ins(1,3,4)P3 => phytate	map00562	Inositol phosphate metabolism	0	1	0	0	0	0	0	0	0	0	0	0	0	1	2	2	1	1	1	2	2	2	0
M00065	GPI-anchor biosynthesis, core oligosaccharide	map00563	Glycosylphosphatidylinositol(GPI)-anchor biosynthesis	0	0	0	0	0	2	2	2	0	1	1	2	0	1	1	1	2	2	2	2	2	2	2
M00090	Phosphatidylcholine (PC) biosynthesis, choline => PC	map00564	Glycerophospholipid metabolism	1	1	1	1	2	1	2	1	1	1	1	1	2	2	2	2	2	2	2	1	1	1	2
M00092	Phosphatidylethanolamine (PE) biosynthesis, ethanolamine => PE	map00564	Glycerophospholipid metabolism	2	2	2	2	2	2	2	2	2	2	2	2	1	2	1	2	2	2	1	2	2	2	2
M00093	Phosphatidylethanolamine (PE) biosynthesis, PA => PS => PE	map00564	Glycerophospholipid metabolism	1	1	1	1	1	1	2	1	0	1	1	1	0	1	1	1	1	1	1	1	1	1	2
M00066	Lactosylceramide biosynthesis	map00600	Sphingolipid metabolism	0	0	0	0	0	0	0	0	0	0	0	0	0	0	0	0	0	2	2	0	0	0	0
M00067	Cerebroside and sulfatide biosynthesis	map00600	Sphingolipid metabolism	0	0	0	0	0	0	0	0	0	0	0	0	0	0	0	0	0	2	2	0	0	0	0
M00094	Ceramide biosynthesis	map00600	Sphingolipid metabolism	1	2	2	2	2	2	2	1	2	2	2	2	2	2	1	2	2	2	2	2	1	1	1
M00099	Sphingosine biosynthesis	map00600	Sphingolipid metabolism	1	2	2	2	2	2	2	0	2	2	1	2	2	2	1	2	2	2	2	2	1	1	0
M00100	Sphingosine degradation	map00600	Sphingolipid metabolism	2	2	0	0	2	2	2	2	2	2	2	2	2	2	2	2	2	2	2	0	0	2	2
M00070	Glycosphingolipid biosynthesis, lacto-series, LacCer => Lc4Cer	map00601	Glycosphingolipid biosynthesis - lacto and neolacto series	0	0	0	0	2	0	0	2	2	0	0	0	0	0	0	0	2	2	2	0	0	0	0
M00071	Glycosphingolipid biosynthesis, neolacto-series, LacCer => nLc4Cer	map00601	Glycosphingolipid biosynthesis - lacto and neolacto series	0	0	0	2	0	0	0	2	2	0	0	2	0	2	0	0	2	2	2	0	0	0	0
M00069	Glycosphingolipid biosynthesis, ganglio series, LacCer => GT3	map00604	Glycosphingolipid biosynthesis - ganglio series	0	0	0	0	0	1	0	0	0	0	0	0	0	0	0	0	0	2	0	0	0	0	0
M00012	Glyoxylate cycle	map00630	Glyoxylate and dicarboxylate metabolism	1	0	0	0	0	0	0	0	1	0	0	0	0	0	0	0	1	0	0	2	2	2	2
M00013	Malonate semialdehyde pathway, propanoyl-CoA => Acetyl-CoA	map00640	Propanoate metabolism	0	0	0	0	0	0	0	0	0	0	0	0	0	0	0	0	0	0	0	0	0	0	0
M00141	C1-unit interconversion, eukaryotes	map00670	One carbon pool by folate	2	2	2	2	2	2	2	2	2	2	0	0	2	2	2	2	2	2	2	2	2	0	2
M00344	Formaldehyde assimilation, xylulose monophosphate pathway	map00680	Methane metabolism	0	0	0	0	0	0	0	0	0	0	0	0	0	0	0	0	0	0	0	0	0	0	0
M00346	Formaldehyde assimilation, serine pathway	map00680	Methane metabolism	0	0	0	0	0	0	0	0	0	0	0	0	0	0	0	0	0	0	0	0	0	0	0
M00165	Reductive pentose phosphate cycle (Calvin cycle)	map00710	Carbon fixation in photosynthetic organisms	0	0	0	0	0	0	0	0	0	0	0	0	0	0	0	0	0	0	0	2	2	2	0
M00168	CAM (Crassulacean acid metabolism), dark	map00710	Carbon fixation in photosynthetic organisms	0	0	0	0	0	0	0	2	2	0	0	0	0	0	0	0	2	0	0	2	2	2	0
M00169	CAM (Crassulacean acid metabolism), light	map00710	Carbon fixation in photosynthetic organisms	0	0	0	0	0	0	0	0	0	0	0	0	0	0	0	0	0	0	0	2	2	2	0
M00170	C4-dicarboxylic acid cycle, phosphoenolpyruvate carboxykinase type	map00710	Carbon fixation in photosynthetic organisms	0	0	0	1	0	0	0	1	1	0	0	0	0	0	0	0	1	0	0	2	2	2	1
M00171	C4-dicarboxylic acid cycle, NAD+ -malic enzyme type	map00710	Carbon fixation in photosynthetic organisms	0	0	0	0	0	0	0	0	0	0	0	0	0	0	0	0	0	0	0	2	2	2	0
M00173	Reductive citric acid cycle (Arnon-Buchanan cycle)	map00720	Carbon fixation pathways in prokaryotes	0	0	0	0	0	0	0	0	0	0	0	0	0	0	0	0	0	0	0	0	0	0	0
M00120	Coenzyme A biosynthesis, pantothenate => CoA	map00770	Pantothenate and CoA biosynthesis	2	2	2	2	2	0	2	2	2	2	2	2	2	2	2	2	2	2	2	2	2	2	2
M00123	Biotin biosynthesis, pimeloyl-CoA => biotin	map00780	Biotin metabolism	0	0	0	1	0	0	0	0	0	0	0	0	0	0	0	0	0	0	0	1	2	1	1
M00126	Tetrahydrofolate biosynthesis, GTP => THF	map00790	Folate biosynthesis	2	1	0	2	1	0	0	0	0	0	0	0	0	0	0	2	0	0	0	1	2	2	2
M00095	C5 isoprenoid biosynthesis, mevalonate pathway	map00900	Terpenoid backbone biosynthesis	1	1	2	2	0	1	2	2	1	2	1	2	0	2	2	1	2	2	1	2	2	2	2
M00367	C10-C20 isoprenoid biosynthesis, non-plant eukaryotes	map00900	Terpenoid backbone biosynthesis	1	1	1	2	1	2	1	1	1	2	2	2	0	2	2	1	2	2	2	2	2	2	2
M00176	Sulfur reduction, sulfate => H2S	map00920	Sulfur metabolism	0	0	0	0	1	0	0	1	0	1	0	0	0	0	0	0	1	0	0	1	2	2	2
2	Present under strict definition
1	Absent under strict definition but present under lenient definition of completion
