# Supplementary material for: Pan-phylum Comparison of Nematode Metabolic Potential
Source: PLoS Negl Trop Dis. 2015 May 22;9(5):e0003788. doi: 10.1371/journal.pntd.0003788 (PMC4441503; doi:10.1371/journal.pntd.0003788)
Supplement: S3 Table — (XLSX) [file pntd.0003788.s017.xlsx]

## Sheet: Sheet1
Table S3 Blast results for Pristionchus pacificus gene GENEPREDICTION_SNAP300000079726 : a potential case for horizontal gene transfer.
Hit sequence from NR database	Bit Score	E-Value	%id	match length
emb|CDJ92298.1|Ureohydrolase domain containing protein [Haem...	323	1e-105	65.37	231
gb|EGT30232.1|hypothetical protein CAEBREN_05396 [Caenorhabd...	318	2e-103	64.22	232
gb|EPB78901.1|putative arginase [Ancylostoma ceylanicum]	315	1e-102	61.86	236
ref|NP_001257027.1|Protein T21F4.1, isoform b [Caenorhabditi...	313	2e-101	61.67	240
ref|XP_003118010.1|hypothetical protein CRE_00706 [Caenorhab...	312	4e-101	61.67	240
gb|ETN87258.1|putative arginase [Necator americanus]	311	6e-101	63.48	230
ref|XP_002644717.1|Hypothetical protein CBG14711 [Caenorhabd...	312	6e-100	62.5	232
ref|NP_001257026.1|Protein T21F4.1, isoform a [Caenorhabditi...	312	7e-100	61.67	240
gb|EYB90122.1|hypothetical protein Y032_0223g2666 [Ancylosto...	307	4e-99	57.94	252
gb|KHN70843.1|Arginase [Toxocara canis]	305	2e-98	61.47	231
gb|ERG79081.1|arginase [Ascaris suum]	302	3e-97	61.23	227
gb|KJH43861.1|putative arginase [Dictyocaulus viviparus]	299	4e-96	59.66	238
emb|CEF61853.1|Arginase [Strongyloides ratti]	296	5e-95	58.16	239
gb|KHN78218.1|Arginase [Toxocara canis]	271	2e-85	53.33	240
gb|ERG87391.1|arginase [Ascaris suum]	254	8e-79	50.42	236
gb|EYB90121.1|hypothetical protein Y032_0223g2666 [Ancylosto...	215	4e-65	68.84	138
ref|WP_003261438.1|arginase [Ralstonia solanacearum]	202	6e-61	42.98	235
ref|WP_011000125.1|arginase [Ralstonia solanacearum]	202	6e-61	42.98	235
ref|WP_020749969.1|Arginase [Ralstonia solanacearum]	201	7e-61	42.98	235
ref|WP_014618202.1|arginase [Ralstonia solanacearum]	200	2e-60	42.55	235
ref|WP_020830907.1|Arginase [Ralstonia solanacearum]	200	2e-60	42.55	235
emb|CCA88445.1|Arginase [Ralstonia syzygii R24]	199	7e-60	42.55	235
ref|WP_013207221.1|arginase [Ralstonia solanacearum]	199	7e-60	42.13	235
ref|WP_043944808.1|arginase [Ralstonia solanacearum]	198	1e-59	42.13	235
ref|WP_013213818.1|arginase [Ralstonia solanacearum]	197	2e-59	42.13	235
ref|WP_028852471.1|arginase [Ralstonia solanacearum]	197	2e-59	42.55	235
gb|EKD54107.1|Arginase [uncultured bacterium]	197	3e-59	42.49	233
ref|WP_028860082.1|arginase [Ralstonia solanacearum]	197	3e-59	42.55	235
ref|WP_039597357.1|arginase [Ralstonia sp. A12]	197	5e-59	42.13	235
ref|WP_024976940.1|arginase [Ralstonia pickettii]	196	7e-59	42.55	235
gb|AJW43920.1|arginase [Ralstonia mannitolilytica]	195	2e-58	42.98	235
ref|WP_021196812.1|arginase [Ralstonia sp. AU12-08]	195	3e-58	42.13	235
ref|WP_045205028.1|arginase [Burkholderiaceae bacterium 26]	193	9e-58	42.13	235
ref|WP_002809917.1|arginase [Nitrosococcus oceani]	192	3e-57	43.53	232
ref|WP_039563246.1|arginase [Ralstonia solanacearum]	188	5e-57	50.29	175
ref|WP_042568061.1|arginase [Ralstonia solanacearum]	189	6e-57	50.29	175
ref|WP_042551480.1|arginase [Ralstonia solanacearum]	189	7e-57	50.29	175
ref|WP_045119437.1|hypothetical protein [Haliangium ochraceum]	190	7e-57	43.23	229
gb|ACY17943.1|Arginase/agmatinase/formiminoglutamase [Halian...	190	2e-56	43.23	229
ref|WP_013220418.1|arginase [Nitrosococcus watsonii]	189	2e-56	43.1	232
ref|WP_043892385.1|arginase [Ralstonia solanacearum]	188	2e-56	49.71	175
ref|WP_042592458.1|arginase [Ralstonia solanacearum]	187	3e-56	49.71	175
ref|WP_012760882.1|arginase [Ralstonia pickettii]	186	5e-55	43.4	235
emb|CBA31167.1|hypothetical protein Csp_C27190 [Curvibacter ...	186	6e-55	40.93	237
ref|WP_037027966.1|arginase [Ralstonia pickettii]	184	2e-54	42.98	235
ref|WP_038962143.1|arginase [Ralstonia solanacearum]	182	2e-54	49.11	169
ref|WP_043410629.1|arginase, partial [Streptomyces pluripote...	181	3e-54	43.04	230
ref|WP_004635797.1|arginase [Ralstonia pickettii]	183	5e-54	42.98	235
ref|WP_027678571.1|arginase [Ralstonia sp. UNC404CL21Col]	183	5e-54	42.55	235
ref|WP_009239307.1|MULTISPECIES: arginase [Ralstonia]	183	6e-54	42.98	235
ref|WP_024973799.1|arginase [Ralstonia pickettii]	183	7e-54	42.98	235
ref|WP_011310582.1|arginase [Thiobacillus denitrificans]	181	2e-53	41.78	225
ref|WP_014235781.1|arginase [Azospira oryzae]	181	2e-53	43.97	232
ref|WP_044526740.1|hypothetical protein [Francisella philomi...	181	2e-53	42.54	228
ref|WP_013922593.1|hypothetical protein [Francisella sp. TX0...	180	4e-53	42.98	228
emb|CCF98051.1|fragment of Arginase (part 2) [Ralstonia sola...	178	6e-53	49.09	165
ref|WP_014714800.1|hypothetical protein [Francisella noatune...	179	7e-53	41.67	228
ref|WP_042523860.1|hypothetical protein [Francisella philomi...	179	9e-53	41.67	228
ref|WP_004287254.1|hypothetical protein [Francisella philomi...	179	1e-52	41.67	228
ref|WP_035736716.1|hypothetical protein [Francisella philomi...	179	1e-52	41.23	228
ref|WP_042517603.1|hypothetical protein [Francisella philomi...	179	1e-52	41.67	228
ref|WP_012280605.1|hypothetical protein [Francisella philomi...	178	3e-52	41.67	228
ref|WP_036268341.1|arginase [Methylocaldum szegediense]	185	5e-52	48.91	184
ref|WP_029706601.1|hypothetical protein [Rhodoferax saidenba...	175	4e-51	40	240
ref|WP_016726810.1|arginase [Ralstonia solanacearum]	172	7e-51	52.78	144
gb|EGG99194.1|Arginase [gamma proteobacterium IMCC2047]	174	2e-50	41.77	237
ref|WP_035721234.1|hypothetical protein [Francisella sp. W12...	173	2e-50	42.15	223
ref|WP_006035828.1|arginase [Rickettsiella grylli]	172	3e-50	38.22	259
ref|WP_018076704.1|hypothetical protein [Thiobacillus denitr...	172	8e-50	38.56	236
gb|EKD77491.1|Arginase [uncultured bacterium]	171	1e-49	40.81	223
gb|EKE09627.1|hypothetical protein ACD_16C00130G0032 [uncult...	171	2e-49	36.36	231
ref|WP_039125344.1|hypothetical protein [Francisella guangzh...	170	3e-49	42.15	223
ref|WP_041098516.1|arginase [Sulfuritalea hydrogenivorans]	169	7e-49	39.83	231
ref|WP_018509222.1|hypothetical protein [Thiobacillus thiopa...	169	1e-48	39.82	226
gb|KIH69324.1|arginase domain protein [Ancylostoma duodenale]	170	3e-48	66.37	113
ref|WP_037376019.1|hypothetical protein [Sedimenticola selen...	166	2e-47	41.38	232
ref|WP_031934659.1|hypothetical protein [Candidatus Hepatoba...	164	5e-47	40.25	236
gb|AIA14222.1|arginase [uncultured bacterium]	153	2e-43	42.41	191
ref|WP_023493240.1|arginase RocF [Methyloglobulus morosus]	154	2e-43	37.83	230
ref|WP_041647137.1|arginase [Aromatoleum aromaticum]	160	2e-43	37.92	240
gb|AHG88537.1|arginase [Gemmatimonadetes bacterium KBS708]	155	3e-43	45.36	183
ref|WP_041881975.1|hypothetical protein [Candidatus Altimari...	153	3e-43	37.19	242
ref|WP_006889834.1|Arginase [Methylobacter tundripaludum]	152	8e-43	36.36	231
gb|AAZ47203.1|arginase [Dechloromonas aromatica RCB]	152	2e-42	37.39	230
ref|WP_041225023.1|arginase [Dechloromonas aromatica]	151	2e-42	37.39	230
ref|WP_018992548.1|hypothetical protein [Azoarcus toluclasti...	157	3e-42	37.97	237
ref|WP_031435937.1|arginase [Methylobacter tundripaludum]	151	3e-42	36.36	231
ref|WP_028995766.1|arginase [Azonexus hydrophilus]	150	6e-42	36.28	226
gb|KHJ83605.1|hypothetical protein OESDEN_16694 [Oesophagost...	150	7e-42	58.2	122
ref|WP_014371837.1|arginase [Paenibacillus mucilaginosus]	150	1e-41	37.3	244
ref|WP_019376964.1|arginase [Virgibacillus halodenitrificans]	149	1e-41	41.49	188
gb|KIH69325.1|hypothetical protein ANCDUO_00330 [Ancylostoma...	149	2e-41	58.87	124
ref|WP_027150612.1|arginase [Methylobacter tundripaludum]	148	2e-41	35.93	231
ref|WP_036254553.1|arginase [Methylobacter sp. BBA5.1]	149	2e-41	39.15	235
gb|AIA12404.1|arginase [uncultured bacterium]	147	3e-41	40.31	191
gb|ETO24882.1|Arginase/agmatinase/formiminoglutamase [Reticu...	145	5e-41	41.82	165
ref|WP_036299200.1|arginase [Methylobacter whittenburyi]	147	6e-41	39.57	230
ref|WP_027458226.1|arginase [Dechloromonas agitata]	147	7e-41	39.39	231
ref|WP_033444529.1|hypothetical protein [Candidatus Odyssell...	145	7e-41	47.65	149
gb|EKD92270.1|hypothetical protein ACD_29C00093G0001 [uncult...	143	1e-40	46.95	164
