# Supplementary material for: Pan-phylum Comparison of Nematode Metabolic Potential
Source: PLoS Negl Trop Dis. 2015 May 22;9(5):e0003788. doi: 10.1371/journal.pntd.0003788 (PMC4441503; doi:10.1371/journal.pntd.0003788)
Supplement: S4 Table — These include all cases where either a parasite-exclusive enzyme or a host-exclusive enzyme is found in a module that is complete in both the parasite and the host. Reactions with mutually exclusive KOs without any shared KOs are highlighted in red. Cases with alternative reactions achieving the completion of the same reaction step are also reported at the end of each host-parasite table and highlighted in bold text. The comparison code has "S" for at least 1 shared KO (or reaction in case of alternative reaction reporting), "H" for at least 1 KO/reaction that is host specific and "P" for at least 1 KO/reaction that is parasite specific. (XLSX) [file pntd.0003788.s018.xlsx]

## Sheet: ST3
Table S4: Comparison of Parasite and host reactions. These include all cases where either a parasite-exclusive enzyme or a host-exclusive enzyme is found in a module that is complete in both the parasite and the host. Reactions with mutually exclusive KOs without any shared KOs are highlighted in red. Cases with alternative reactions achieving the completion of the same reaction step are also rep…
Human-N. americanus
Module	Reaction Step	N. americanus KOs	H. sapiens KOs	Comparison code
M00001	R00200	K00873	K00873,K12406	SH
M00001	R01061	K00134	K00134,K10705	SH
M00001	R01518	K15633	K01834,K01837	HP
M00001	R01786	K00844	K00844,K12407	SH
M00003	R01061	K00134	K00134,K10705	SH
M00003	R01518	K15633	K01834,K01837	HP
M00004	R02035	K01057	K01057,K13937	SH
M00004	R02736	K00036	K00036,K13937	SH
M00048	R04325	K11175,K11787	K11787	SP
M00049	R00200	K00873	K00873,K12406	SH
M00051	R00965	K01591,K13421	K13421	SP
M00052	R00158	K13800	K13800,K13809	SH
M00056a	R05908	K00731	K00731,K09653	SH
M00056a	R05912	K09662,K09663	K00727,K09662,K09663	SH
M00057	R05928	K00735	K00735,K10157,K10158	SH
M00059	R05930	K02370	K02369,K02370	SH
M00059	R05936	K02370	K02368,K02370	SH
M00065	R05916	K03857,K03859	K03857,K03858,K03859,K03860,K03861,K09658,K11001	SH
M00065	R05919	K05284	K05284,K07541	SH
M00065	R08107	K05288	K05287,K05288	SH
M00075a	R05989	K07968	K07966,K07967,K07968	SH
M00075a	R05991	K00744	K00744,K09661	SH
M00082a	R01626	K00665	K00645,K00665	SH
M00082a	R04386	K02160,K11262	K11262	SP
M00082b	R01626	K00665	K00645,K00665	SH
M00082b	R04386	K02160,K11262	K11262	SP
M00086	R01280	K01897	K01897,K15013	SH
M00087	R01279	K00232,K00249,K09479	K00232,K00249,K00255,K09479	SH
M00087	R03991	K07508,K07509	K07508,K07509,K07513	SH
M00087	R04737	K00022,K07515	K00022,K07514,K07515	SH
M00087	R04738	K07511,K07515	K07511,K07514,K07515	SH
M00089	R02241	K13509,K13513,K13517	K13509,K13513,K13517,K13523	SH
M00089	R02251	K11155	K11155,K11160,K14456	SH
M00092	R02057	K00993	K00993,K13644	SH
M00099	R01494	K12348	K01441,K12348,K12349	SH
M00141	R00943	K00288	K00288,K13402	SH
M00051		R01867, R01868	R01867	SP
Pig - A. suum
Module	Reaction Step	A. suum KOs	S. scrofa KOs	Comparison code
M00001	R01061	K00134	K10705	HP
M00001	R01518	K01834,K15633,K15634	K01834	SP
M00001	R01786	K00844	K00844,K12407	SH
M00003	R01061	K00134	K10705	HP
M00003	R01518	K01834,K15633,K15634	K01834	SP
M00004	R02035	K01057	K01057,K07404	SH
M00052	R00158	K13800	K13800,K13809	SH
M00056a	R05908	K00731	K00731,K09653	SH
M00056a	R05912	K00727,K09662	K00727,K09662,K09663	SH
M00056c	R05908	K00731	K00731,K09653	SH
M00056c	R05912	K00727,K09662	K00727,K09662,K09663	SH
M00057	R05928	K10158	K00735,K10157,K10158	SH
M00059	R05930	K02370	K02369,K02370	SH
M00059	R05936	K02370	K02368,K02370	SH
M00082a	R01624	K00665,K00668	K00665	SP
M00082a	R01626	K00645,K00665,K00668	K00645,K00665	SP
M00082a	R04386	K11262	K01962,K11262	SH
M00082b	R01624	K00665,K00668	K00665	SP
M00082b	R01626	K00645,K00665,K00668	K00645,K00665	SP
M00082b	R04386	K11262	K01962,K11262	SH
M00083	R04428	K00665,K00668	K00665	SP
M00086	R01280	K01897	K01897,K15013	SH
M00087	R01279	K00232,K00249,K09479	K00232,K00249,K00255,K09479	SH
M00087	R03991	K07508,K07509	K07508,K07509,K07513	SH
M00087	R04737	K00022,K07515	K00022,K07514,K07515	SH
M00087	R04738	K07511,K07515	K07511,K07514,K07515	SH
M00089	R02241	K13509,K13513,K13517	K13509,K13513,K13517,K13523	SH
M00089	R02251	K11155,K11160	K11155	SP
M00099	R01494	K12348	K01441,K12348,K12349	SH
M00120	R03035	K00954,K02318	K02318	SP
M00120	R03269	K01598,K13038	K01598	SP
M00120	R04230	K01922,K13038	K01922	SP
M00120	R04231	K01922,K13038	K01922	SP
M00141	R01655	K00288	K00288,K13403	SH
M00083		R04429,R04430	R04430	SP
M00141		R01220	R01220,R01218	SH
A. thaliana - B. xylophilus
Module	Reaction Step	B. xylophilus KOs	A. thaliana KOs	Comparison code
M00004	R02035	K01057,K07404	K01057	SP
M00004	R02739	K01810	K01792,K01810	SH
M00048	R04144	K11787	K01945	HP
M00048	R04208	K11787	K01933	HP
M00048	R04209	K01587	K11808	HP
M00048	R04325	K11175,K11787	K00601	HP
M00048	R04591	K01587	K01923	HP
M00051	R00575	K11540	K01955,K01956	HP
M00051	R01397	K11540	K00609	HP
M00051	R01993	K11540	K01465	HP
M00052	R00158	K13800	K09903,K13800	SH
M00065	R05916	K03857,K03859,K03860	K03857,K03858,K03859,K03860,K03861,K09658	SH
M00065	R08107	K05288	K05287,K05288	SH
M00082a	R01624	K00665,K00668	K00648	HP
M00082a	R01626	K00645,K00665,K00668	K00645	SP
M00082a	R04355	K00665,K09458	K00648,K09458	SHP
M00082a	R04386	K11262	K01961,K01962,K01963,K02160,K11262	SH
M00082b	R01624	K00665,K00668	K00648	HP
M00082b	R01626	K00645,K00665,K00668	K00645	SP
M00082b	R04355	K00665,K09458	K00648,K09458	SHP
M00082b	R04386	K11262	K01961,K01962,K01963,K02160,K11262	SH
M00083	R04355	K00665,K09458	K00648,K09458	SHP
M00083	R04428	K00665,K00668	K02372	HP
M00083	R04429	K00668	K00208	HP
M00083	R04533	K00059,K00665	K00059	SP
M00087	R01279	K00232,K00249,K09479	K00232,K00249	SP
M00087	R03991	K07508,K07509	K07513	HP
M00087	R04737	K00022,K07515	K10527	HP
M00087	R04738	K01692,K07511,K07515	K10527	HP
M00089	R00851	K00629,K13506,K13507	K00630,K13506,K13508	SHP
M00089	R02239	K01080,K15728	K15728	SP
M00089	R02241	K13509,K13513,K13517,K14674	K00655,K13513,K13519,K13523,K14674	SHP
M00092	R02057	K00993,K13644	K00993	SP
M00095	R03245	K13273	K00938	HP
M00118	R00894	K11204,K11205	K01919	HP
M00120	R00130	K02318	K00859	HP
M00120	R03035	K02318	K02201	HP
M00083		R04429,R04430	R04429	SP
A. thaliana - M. hapla
Module	Reaction Step	M. hapla KOs	A. thaliana KOs	Comparison code
M00001	R01061	K00134	K00134,K00150	SH
M00001	R01518	K15633,K15634	K01834,K15633,K15634	SH
M00003	R01061	K00134	K00134,K00150	SH
M00003	R01518	K15633,K15634	K01834,K15633,K15634	SH
M00051	R00575	K11540	K01955,K01956	HP
M00051	R01397	K00609,K11540	K00609	SP
M00051	R01993	K11540	K01465	HP
M00052	R00158	K13800	K09903,K13800	SH
M00065	R05916	K03857,K03859,K03860	K03857,K03858,K03859,K03860,K03861,K09658	SH
M00065	R05919	K05284	K05284,K07541	SH
M00082a	R01624	K00665	K00648	HP
M00082a	R01626	K00645,K00665	K00645	SP
M00082a	R04355	K00665	K00648,K09458	HP
M00082a	R04386	K11262	K01961,K01962,K01963,K02160,K11262	SH
M00082b	R01624	K00665	K00648	HP
M00082b	R01626	K00645,K00665	K00645	SP
M00082b	R04355	K00665	K00648,K09458	HP
M00082b	R04386	K11262	K01961,K01962,K01963,K02160,K11262	SH
M00083	R04355	K00665	K00648,K09458	HP
M00083	R04428	K00665	K02372	HP
M00083	R04533	K00665	K00059	HP
M00087	R01279	K00232,K00249,K09479	K00232,K00249	SP
M00087	R03991	K07508,K07509	K07513	HP
M00087	R04737	K00022,K07515	K10527	HP
M00087	R04738	K07511,K07515	K10527	HP
M00089	R00851	K13506	K00630,K13506,K13508	SH
M00089	R02239	K01080,K15728	K15728	SP
M00089	R02241	K13509	K00655,K13513,K13519,K13523,K14674	HP
M00089	R02251	K00635,K11155,K11160	K11155	SP
M00095	R03245	K13273	K00938	HP
M00118	R00894	K11204,K11205	K01919	HP
M00120	R00130	K00859,K02318	K00859	SP
M00120	R03035	K02318	K02201	HP
M00001		R01061	R01061,R01063	SH
M00003		R00431,R00726	R00341	HP
M00083		R04430	R04429	HP
A. thaliana - M. incognita
Module	Reaction Step	M. incognita KOs	A. thaliana KOs	Comparison code
M00001	R01061	K00134	K00134,K00150	SH
M00001	R01518	K15633,K15634	K01834,K15633,K15634	SH
M00003	R01061	K00134	K00134,K00150	SH
M00003	R01518	K15633,K15634	K01834,K15633,K15634	SH
M00004	R02739	K01810	K01792,K01810	SH
M00021	R00897	K01738	K01738,K13034	SH
M00052	R00158	K13800	K09903,K13800	SH
M00082a	R04386	K01962	K01961,K01962,K01963,K02160,K11262	SH
M00087	R03991	K07508,K07509	K07513	HP
M00087	R04737	K00022	K10527	HP
M00087	R04738	K07511	K10527	HP
M00089	R00851	K13506,K13507	K00630,K13506,K13508	SHP
M00089	R02239	K01080,K15728	K15728	SP
M00089	R02241	K13517	K00655,K13513,K13519,K13523,K14674	HP
M00089	R02251	K11155,K11160	K11155	SP
M00118	R00894	K11204,K11205	K01919	HP
M00120	R00130	K00859,K02318	K00859	SP
M00120	R03035	K02318	K02201	HP
M00001		R01061	R01061,R01063	SH
M00003		R00431,R00726	R00341	HP
Tomato - B. xylophilus
Module	Reaction Step	B. xylophilus KOs	S. lycopersicum KOs	Comparison code
M00004	R02035	K01057,K07404	K01057	SP
M00004	R02739	K01810	K01792,K01810	SH
M00048	R01127	K00602	K00602,K11176	SH
M00048	R04144	K11787	K01945	HP
M00048	R04208	K11787	K01933	HP
M00048	R04209	K01587	K11808	HP
M00048	R04325	K11175,K11787	K00601	HP
M00048	R04591	K01587	K01923	HP
M00052	R00158	K13800	K09903,K13800	SH
M00065	R05916	K03857,K03859,K03860	K03857,K03858,K03859,K03860,K03861,K09658	SH
M00065	R08107	K05288	K05287,K05288	SH
M00082a	R01624	K00665,K00668	K00648,K00668	SHP
M00082a	R01626	K00645,K00665,K00668	K00645,K00668	SP
M00082a	R04355	K00665,K09458	K00648,K09458	SHP
M00082a	R04386	K11262	K01961,K01962,K01963,K02160,K11262	SH
M00082b	R01624	K00665,K00668	K00648,K00668	SHP
M00082b	R01626	K00645,K00665,K00668	K00645,K00668	SP
M00082b	R04355	K00665,K09458	K00648,K09458	SHP
M00082b	R04386	K11262	K01961,K01962,K01963,K02160,K11262	SH
M00083	R04355	K00665,K09458	K00648,K09458	SHP
M00083	R04428	K00665,K00668	K00668,K02372	SHP
M00083	R04429	K00668	K00208,K00668	SH
M00083	R04533	K00059,K00665	K00059	SP
M00087	R01279	K00232,K00249,K09479	K00232,K00249	SP
M00087	R03991	K07508,K07509	K07513	HP
M00087	R04737	K00022,K07515	K07514,K10527	HP
M00087	R04738	K01692,K07511,K07515	K01692,K07514,K10527	SHP
M00089	R00851	K00629,K13506,K13507	K00630,K13506,K13508	SHP
M00089	R02239	K01080,K15728	K15728	SP
M00089	R02241	K13509,K13513,K13517,K14674	K00655,K13513,K13517,K13519,K13523,K14674	SHP
M00092	R02057	K00993,K13644	K00993	SP
M00095	R03245	K13273	K00938	HP
M00099	R01494	K12348	K12349	HP
M00118	R00894	K11204,K11205	K01919	HP
M00120	R00130	K02318	K00859	HP
M00120	R03035	K02318	K02201	HP
M00141	R00943	K00288	K01938	HP
M00141	R01220	K00288	K01491	HP
M00141	R01655	K00288,K13403	K01491	HP
M00083		R04429,R04430	R04429	SP
M00141		R01220,R01218	R01220	SP
Tomato - M. hapla
Module	Reaction Step	M. hapla KOs	S. lycopersicum KOs	Comparison code
M00001	R01070	K01623	K01623,K01624	SH
M00001	R01518	K15633,K15634	K01834,K15633,K15634	SH
M00003	R01070	K01623	K01623,K01624	SH
M00003	R01518	K15633,K15634	K01834,K15633,K15634	SH
M00052	R00158	K13800	K09903,K13800	SH
M00065	R05916	K03857,K03859,K03860	K03857,K03858,K03859,K03860,K03861,K09658	SH
M00065	R05919	K05284	K05284,K07541	SH
M00082a	R01624	K00665	K00648,K00668	HP
M00082a	R01626	K00645,K00665	K00645,K00668	SHP
M00082a	R04355	K00665	K00648,K09458	HP
M00082a	R04386	K11262	K01961,K01962,K01963,K02160,K11262	SH
M00082b	R01624	K00665	K00648,K00668	HP
M00082b	R01626	K00645,K00665	K00645,K00668	SHP
M00082b	R04355	K00665	K00648,K09458	HP
M00082b	R04386	K11262	K01961,K01962,K01963,K02160,K11262	SH
M00083	R04355	K00665	K00648,K09458	HP
M00083	R04428	K00665	K00668,K02372	HP
M00083	R04533	K00665	K00059	HP
M00087	R01279	K00232,K00249,K09479	K00232,K00249	SP
M00087	R03991	K07508,K07509	K07513	HP
M00087	R04737	K00022,K07515	K07514,K10527	HP
M00087	R04738	K07511,K07515	K01692,K07514,K10527	HP
M00089	R00851	K13506	K00630,K13506,K13508	SH
M00089	R02239	K01080,K15728	K15728	SP
M00089	R02241	K13509	K00655,K13513,K13517,K13519,K13523,K14674	HP
M00089	R02251	K00635,K11155,K11160	K11155	SP
M00095	R03245	K13273	K00938	HP
M00118	R00894	K11204,K11205	K01919	HP
M00120	R00130	K00859,K02318	K00859	SP
M00120	R03035	K02318	K02201	HP
M00141	R00943	K00288	K01938	HP
M00141	R01220	K00288	K01491	HP
M00141	R01655	K00288	K01491	HP
M00168	R00342	K00025,K00026	K00024,K00025,K00026	SH
M00001		R01061	R01061,R01063	SH
M00003		R00431,R00726	R00341	HP
M00083		R04430	R04429	HP
Tomato - M. incognita
Module	Reaction Step	M. incognita KOs	S. lycopersicum KOs	Comparison code
M00001	R01070	K01623	K01623,K01624	SH
M00001	R01518	K15633,K15634	K01834,K15633,K15634	SH
M00003	R01070	K01623	K01623,K01624	SH
M00003	R01518	K15633,K15634	K01834,K15633,K15634	SH
M00004	R02739	K01810	K01792,K01810	SH
M00021	R00897	K01738	K01738,K13034	SH
M00052	R00158	K13800	K09903,K13800	SH
M00082a	R01626	K00645	K00645,K00668	SH
M00082a	R04386	K01962	K01961,K01962,K01963,K02160,K11262	SH
M00087	R03991	K07508,K07509	K07513	HP
M00087	R04737	K00022	K07514,K10527	HP
M00087	R04738	K07511	K01692,K07514,K10527	HP
M00089	R00851	K13506,K13507	K00630,K13506,K13508	SHP
M00089	R02239	K01080,K15728	K15728	SP
M00089	R02241	K13517	K00655,K13513,K13517,K13519,K13523,K14674	SH
M00089	R02251	K11155,K11160	K11155	SP
M00099	R01494	K12348	K12349	HP
M00118	R00894	K11204,K11205	K01919	HP
M00120	R00130	K00859,K02318	K00859	SP
M00120	R03035	K02318	K02201	HP
M00141	R00943	K00288	K01938	HP
M00141	R01220	K00288	K01491	HP
M00141	R01655	K00288,K13403	K01491	HP
M00168	R00342	K00025,K00026	K00024,K00025,K00026	SH
M00001		R01061	R01061,R01063	SH
M00003		R00431,R00726	R00341	HP
M00141		R01220,R01218	R01220	SP
Potato - B. xylophilus
Module	Reaction Step	B. xylophilus KOs	S. tuberosum KOs	Comparison code
M00004	R02035	K01057,K07404	K01057	SP
M00004	R02739	K01810	K01792,K01810	SH
M00036	R07601	K00166,K00167	K00166	SP
M00036	R07602	K00166,K00167	K00166	SP
M00048	R04144	K11787	K01945	HP
M00048	R04208	K11787	K01933	HP
M00048	R04209	K01587	K11808	HP
M00048	R04325	K11175,K11787	K00601	HP
M00048	R04591	K01587	K01923	HP
M00051	R00575	K11540	K01955,K01956	HP
M00051	R01397	K11540	K00609	HP
M00051	R01993	K11540	K01465	HP
M00052	R00158	K13800	K09903,K13800	SH
M00065	R05916	K03857,K03859,K03860	K03857,K03858,K03859,K03860,K03861,K09658	SH
M00065	R08107	K05288	K05287,K05288	SH
M00082a	R01624	K00665,K00668	K00648,K00668	SHP
M00082a	R01626	K00645,K00665,K00668	K00645,K00668	SP
M00082a	R04355	K00665,K09458	K00648,K09458	SHP
M00082a	R04386	K11262	K01961,K01962,K01963,K02160,K11262	SH
M00082b	R01624	K00665,K00668	K00648,K00668	SHP
M00082b	R01626	K00645,K00665,K00668	K00645,K00668	SP
M00082b	R04355	K00665,K09458	K00648,K09458	SHP
M00082b	R04386	K11262	K01961,K01962,K01963,K02160,K11262	SH
M00083	R04355	K00665,K09458	K00648,K09458	SHP
M00083	R04428	K00665,K00668	K00668,K02372	SHP
M00083	R04429	K00668	K00208,K00668	SH
M00083	R04533	K00059,K00665	K00059	SP
M00087	R01279	K00232,K00249,K09479	K00232,K00249	SP
M00087	R03991	K07508,K07509	K07513	HP
M00087	R04737	K00022,K07515	K07514,K10527	HP
M00087	R04738	K01692,K07511,K07515	K01692,K07514,K10527	SHP
M00089	R00851	K00629,K13506,K13507	K00630,K13506,K13508	SHP
M00089	R02239	K01080,K15728	K15728	SP
M00089	R02241	K13509,K13513,K13517,K14674	K00655,K13513,K13517,K13519,K13523,K14674	SHP
M00092	R02057	K00993,K13644	K00993	SP
M00095	R03245	K13273	K00938	HP
M00118	R00894	K11204,K11205	K01919,K11204	SHP
M00120	R00130	K02318	K00859	HP
M00120	R03035	K02318	K02201	HP
M00141	R00943	K00288	K01938	HP
M00141	R01220	K00288	K01491	HP
M00141	R01655	K00288,K13403	K01491	HP
M00083		R04429,R04430	R04429	SP
M00141		R01220,R01218	R01220	SP
Potato - M. hapla
Module	Reaction Step	M. hapla KOs	S. tuberosum KOs	Comparison code
M00001	R01518	K15633,K15634	K01834,K15633,K15634	SH
M00003	R01518	K15633,K15634	K01834,K15633,K15634	SH
M00051	R00575	K11540	K01955,K01956	HP
M00051	R01397	K00609,K11540	K00609	SP
M00051	R01993	K11540	K01465	HP
M00052	R00158	K13800	K09903,K13800	SH
M00065	R05916	K03857,K03859,K03860	K03857,K03858,K03859,K03860,K03861,K09658	SH
M00065	R05919	K05284	K05284,K07541	SH
M00082a	R01624	K00665	K00648,K00668	HP
M00082a	R01626	K00645,K00665	K00645,K00668	SHP
M00082a	R04355	K00665	K00648,K09458	HP
M00082a	R04386	K11262	K01961,K01962,K01963,K02160,K11262	SH
M00082b	R01624	K00665	K00648,K00668	HP
M00082b	R01626	K00645,K00665	K00645,K00668	SHP
M00082b	R04355	K00665	K00648,K09458	HP
M00082b	R04386	K11262	K01961,K01962,K01963,K02160,K11262	SH
M00083	R04355	K00665	K00648,K09458	HP
M00083	R04428	K00665	K00668,K02372	HP
M00083	R04533	K00665	K00059	HP
M00087	R01279	K00232,K00249,K09479	K00232,K00249	SP
M00087	R03991	K07508,K07509	K07513	HP
M00087	R04737	K00022,K07515	K07514,K10527	HP
M00087	R04738	K07511,K07515	K01692,K07514,K10527	HP
M00089	R00851	K13506	K00630,K13506,K13508	SH
M00089	R02239	K01080,K15728	K15728	SP
M00089	R02241	K13509	K00655,K13513,K13517,K13519,K13523,K14674	HP
M00089	R02251	K00635,K11155,K11160	K11155	SP
M00095	R03245	K13273	K00938	HP
M00118	R00894	K11204,K11205	K01919,K11204	SHP
M00120	R00130	K00859,K02318	K00859	SP
M00120	R03035	K02318	K02201	HP
M00141	R00943	K00288	K01938	HP
M00141	R01220	K00288	K01491	HP
M00141	R01655	K00288	K01491	HP
M00001		R01061	R01061,R01063	SH
M00003		R00431,R00726	R00341	HP
M00083		R04430	R04429	HP
Potato - M. incognita
Module	Reaction Step	M. incognita KOs	S. tuberosum KOs	Comparison code
M00001	R01518	K15633,K15634	K01834,K15633,K15634	SH
M00003	R01518	K15633,K15634	K01834,K15633,K15634	SH
M00004	R02739	K01810	K01792,K01810	SH
M00021	R00897	K01738	K01738,K13034	SH
M00052	R00158	K13800	K09903,K13800	SH
M00082a	R01626	K00645	K00645,K00668	SH
M00082a	R04386	K01962	K01961,K01962,K01963,K02160,K11262	SH
M00087	R03991	K07508,K07509	K07513	HP
M00087	R04737	K00022	K07514,K10527	HP
M00087	R04738	K07511	K01692,K07514,K10527	HP
M00089	R00851	K13506,K13507	K00630,K13506,K13508	SHP
M00089	R02239	K01080,K15728	K15728	SP
M00089	R02241	K13517	K00655,K13513,K13517,K13519,K13523,K14674	SH
M00089	R02251	K11155,K11160	K11155	SP
M00118	R00894	K11204,K11205	K01919,K11204	SHP
M00120	R00130	K00859,K02318	K00859	SP
M00120	R03035	K02318	K02201	HP
M00141	R00943	K00288	K01938	HP
M00141	R01220	K00288	K01491	HP
M00141	R01655	K00288,K13403	K01491	HP
M00001		R01061	R01061,R01063	SH
M00003		R00431,R00726	R00341	HP
M00141		R01220,R01218	R01220	SP
