# Supplementary material for: Pan-phylum Comparison of Nematode Metabolic Potential
Source: PLoS Negl Trop Dis. 2015 May 22;9(5):e0003788. doi: 10.1371/journal.pntd.0003788 (PMC4441503; doi:10.1371/journal.pntd.0003788)
Supplement: S5 Table — The genes mapping to KOs common to both proteomes have those KOs shown in column C. (XLSX) [file pntd.0003788.s019.xlsx]

## Sheet: ST4
	Table S5 Insertions and deletions specific to N. americanus genes compared to human orthologs. The genes mapping to KOs common to both proteomes have those KOs shown in column C.
	Gene Identifier	common KOs	Insertion / Deletion	Deletion Locations (Amino Acid Ranges)	Insertion Locations (Amino Acid Ranges)
	NECAME_00016	K13987	Both	(39 - 49) (68 - 87) (97 - 109) (201 - 203)	(8 - 9) (135 - 137)
	NECAME_00036	K08964	Both	(41 - 44)	(149 - 150)
	NECAME_00040		Both	(234 - 238) (357 - 371)	(89 - 90) (171 - 174)
	NECAME_00044		Both	(181 - 185)	(267 - 269)
	NECAME_00059		Both	(100 - 132) (173 - 175) (188 - 191) (198 - 203) (236 - 239) (247 - 249)	(369 - 382)
	NECAME_00094		Both	(709 - 711) (759 - 861)	(874 - 875) (881 - 882)
	NECAME_00096	K14650	Both	(759 - 861) (759 - 766)	(874 - 875)
	NECAME_00117	K01476	Both	(68 - 80) (171 - 174) (236 - 237) (266 - 267)	(124 - 127)
	NECAME_00119	K04533	Both	(620 - 677) (696 - 697) (737 - 745) (761 - 768) (788 - 803) (824 - 838) (892 - 897) (952 - 966) (1017 - 1018) (1064 - 1085) (1119 - 1120) (1142 - 1145) (1168 - 1170) (1189 - 1210) (1264 - 1265) (1343 - 1344) (1361 - 1365) (1396 - 1409) (1426 - 1427) (1503 - 1507) (1557 - 1561) (1603 - 1608) (1625 - 1626) (1661 - 1662) (1701 - 1703) (1733 - 1773) (1806 - 1809) (1838 - 1849)	(1235 - 1236)
	NECAME_00124		Both	(688 - 712) (726 - 899) (910 - 928) (932 - 1039) (1046 - 1049) (1064 - 1085) (1090 - 1094) (1121 - 1153) (1167 - 1211) (1224 - 1226) (1258 - 1283) (1315 - 1322) (1345 - 1369) (1381 - 1385) (1396 - 1409) (1415 - 1416) (1430 - 1480) (1489 - 1574) (1588 - 1623) (1630 - 1677) (1685 - 1775) (1783 - 1823)	(1235 - 1236) (1300 - 1301)
	NECAME_00148	K13880	Both	(114 - 115)	(331 - 336)
	NECAME_00166	K00693	Both	(90 - 94) (123 - 154) (382 - 406) (410 - 412)	(15 - 19) (34 - 40) (191 - 192)
	NECAME_00180	K14379	Both	(120 - 121) (167 - 169)	(23 - 25) (41 - 42) (188 - 199) (286 - 290) (323 - 331)
	NECAME_00188	K02265	Both	(120 - 121)	(36 - 42) (69 - 70)
	NECAME_00193	K03023	Both	(275 - 317)	(341 - 347) (426 - 446) (572 - 573)
	NECAME_00194		Both	(275 - 317) (330 - 336) (399 - 416) (490 - 495) (521 - 524) (530 - 536) (572 - 575)	(500 - 502) (514 - 515)
	NECAME_00196	K08737	Both	(91 - 126) (135 - 146) (162 - 165) (169 - 170) (186 - 187) (226 - 227) (236 - 239) (256 - 262) (324 - 336) (348 - 363) (408 - 459) (500 - 502) (556 - 559) (657 - 662) (673 - 674) (728 - 734) (910 - 916) (977 - 1013) (1099 - 1100) (1130 - 1131) (1334 - 1337)	(529 - 537) (764 - 766) (816 - 818) (895 - 896) (1289 - 1290)
	NECAME_00199	K03456	Both	(158 - 187) (237 - 246) (548 - 586)	(9 - 17) (68 - 76)
	NECAME_00204		Both	(113 - 115) (152 - 185) (242 - 243)	(99 - 102)
	NECAME_00205	K11519	Both	(48 - 49)	(232 - 240) (245 - 282) (288 - 301) (303 - 309)
	NECAME_00211	K14539	Both	(250 - 281) (302 - 363) (504 - 511)	(7 - 13) (52 - 53) (393 - 394) (591 - 595) (638 - 667) (678 - 693)
	NECAME_00213	K04634	Both	(16 - 36) (46 - 49) (65 - 72) (160 - 161) (239 - 247)	(101 - 103)
	NECAME_00216	K00849	Both	(4 - 27) (34 - 38) (42 - 44) (139 - 140) (317 - 322) (373 - 376) (442 - 460)	(89 - 105) (181 - 185) (283 - 284)
	NECAME_00221	K02207	Both	(37 - 38) (155 - 157)	(9 - 11) (205 - 206) (209 - 211)
	NECAME_00222	K12625	Both	(2 - 3)	(69 - 87)
	NECAME_00223	K08339	Both	(344 - 355) (429 - 430) (446 - 448) (482 - 486)	(225 - 254) (312 - 314) (392 - 393)
	NECAME_00225	K12470	Both	(72 - 94) (148 - 176) (216 - 233) (336 - 350) (495 - 496)	(291 - 292)
	NECAME_00237	K14621	Both	(328 - 343) (352 - 374) (408 - 410) (525 - 526) (570 - 571) (574 - 575) (587 - 589) (620 - 621) (712 - 723)	(459 - 460) (495 - 496) (689 - 690)
	NECAME_00240	K06066	Both	(38 - 42) (61 - 62) (296 - 297) (341 - 342)	(160 - 162) (230 - 240)
	NECAME_00243	K01103	Both	(39 - 45) (49 - 50)	(191 - 197) (230 - 231) (257 - 259) (306 - 318) (380 - 383) (514 - 518)
	NECAME_00245	K06271	Both	(10 - 36) (272 - 273) (371 - 384) (598 - 600) (632 - 634) (830 - 832) (881 - 883) (1210 - 1383) (1393 - 1408) (1674 - 1698) (1746 - 1753) (1907 - 1910) (2040 - 2112) (2519 - 2521)	(140 - 153) (169 - 170) (451 - 452) (481 - 488) (508 - 509) (543 - 545) (691 - 692) (788 - 793) (1007 - 1010) (2206 - 2210)
	NECAME_00248	K01194	Both	(21 - 31) (79 - 82) (586 - 589)	(263 - 264) (272 - 273) (303 - 304) (332 - 333) (416 - 434) (452 - 454) (483 - 484) (544 - 547)
	NECAME_00257	K00968	Both	(294 - 312) (347 - 351) (359 - 361) (364 - 366) (379 - 384)	(50 - 55) (76 - 80) (94 - 116)
	NECAME_00266	K02842	Both	(294 - 338)	(496 - 497)
	NECAME_00278	K13181	Both	(649 - 652) (671 - 685) (774 - 776) (780 - 786)	(535 - 543) (593 - 594)
	NECAME_00282	K14521	Both	(77 - 79) (225 - 226) (438 - 441) (453 - 458) (673 - 675) (991 - 993) (1029 - 1030)	(403 - 404) (493 - 494) (801 - 810) (871 - 889)
	NECAME_00288	K09533	Both	(950 - 959) (1160 - 1161) (1363 - 1391) (1518 - 1519) (1601 - 1604) (1668 - 1671)	(971 - 972) (983 - 985) (1036 - 1039) (1315 - 1316) (1423 - 1424) (1746 - 1750) (1759 - 1762)
	NECAME_00290		Both	(123 - 127) (254 - 255) (793 - 795) (880 - 881) (955 - 958)	(412 - 414)
	NECAME_00295	K10624	Both	(60 - 61) (90 - 97) (179 - 199) (209 - 233) (247 - 257) (332 - 353) (369 - 383) (405 - 408) (467 - 481) (487 - 565) (607 - 617) (652 - 681) (702 - 712) (779 - 781) (824 - 825) (849 - 899) (953 - 954) (976 - 984) (1015 - 1016) (1061 - 1068) (1203 - 1211) (1238 - 1241) (1265 - 1285) (1290 - 1398) (1456 - 1491) (1511 - 1527) (1560 - 1599)	(151 - 155) (301 - 303)
	NECAME_00300	K13249	Both	(15 - 28) (51 - 55) (92 - 97) (182 - 183)	(248 - 252)
	NECAME_00301	K14285	Both	(108 - 113)	(42 - 43)
	NECAME_00335	K03122	Both	(7 - 23) (147 - 165) (180 - 185) (223 - 229)	(296 - 297) (312 - 313)
	NECAME_00339	K06268	Both	(293 - 300)	(263 - 266)
	NECAME_00345	K14290	Both	(521 - 536) (545 - 555) (992 - 993) (1090 - 1094)	(279 - 283) (346 - 350) (405 - 410) (424 - 444) (683 - 684) (945 - 946) (971 - 973) (1006 - 1007)
	NECAME_00369		Both	(3 - 23) (225 - 231) (272 - 275) (288 - 323)	(65 - 66) (204 - 205)
	NECAME_00373	K01253	Both	(43 - 45) (137 - 139) (397 - 398)	(26 - 29) (80 - 81) (85 - 86)
	NECAME_00374	K00025	Both	(316 - 317)	(38 - 43) (182 - 183) (334 - 336)
	NECAME_00375		Both	(11 - 15) (22 - 51) (78 - 103) (126 - 128) (312 - 315)	(164 - 168) (231 - 232)
	NECAME_00396	K12869	Both	(101 - 121) (127 - 174) (725 - 728) (748 - 749)	(373 - 374) (504 - 505) (831 - 868)
	NECAME_00403	K12893	Both	(80 - 88) (184 - 186) (209 - 212) (243 - 254) (269 - 277) (291 - 292)	(72 - 73) (136 - 137)
	NECAME_00404	K13963	Both	(489 - 490) (567 - 568)	(560 - 562)
	NECAME_00413	K14570	Both	(108 - 141) (158 - 187) (203 - 206)	(240 - 241)
	NECAME_00433	K00444	Both	(118 - 129) (184 - 185)	(270 - 279)
	NECAME_00436	K12811	Both	(15 - 42) (48 - 55) (65 - 72) (107 - 108) (124 - 127) (149 - 151) (193 - 195) (231 - 233) (259 - 261) (272 - 278) (289 - 290) (299 - 301) (316 - 317) (812 - 814) (836 - 838) (926 - 930)	(203 - 204) (725 - 726) (773 - 774)
	NECAME_00438	K01634	Both	(198 - 210) (213 - 215) (304 - 354) (396 - 430) (437 - 445) (458 - 463) (478 - 492) (500 - 507)	(141 - 142) (155 - 156)
	NECAME_00439	K12865	Both	(22 - 26) (241 - 243)	(44 - 47) (53 - 55) (101 - 103) (158 - 159) (207 - 214)
	NECAME_00440	K03037	Both	(64 - 117)	(2 - 9) (17 - 23) (51 - 53) (320 - 326) (355 - 356) (421 - 426)
	NECAME_00480	K05350	Both	(249 - 253)	(391 - 393)
	NECAME_00493		Both	(583 - 586) (606 - 612) (627 - 637) (650 - 672) (797 - 805) (826 - 830) (857 - 918)	(985 - 997)
	NECAME_00495	K01840	Both	(226 - 227)	(58 - 85)
	NECAME_00497	K02148	Both	(31 - 34) (285 - 313)	(364 - 365)
	NECAME_00526	K11089	Both	(392 - 394)	(34 - 44) (138 - 140) (149 - 177) (206 - 212) (267 - 286) (298 - 301) (320 - 321) (590 - 591)
	NECAME_00527		Both	(39 - 40) (156 - 160)	(83 - 87) (207 - 209)
	NECAME_00528		Both	(817 - 960) (1071 - 1102) (1308 - 1434) (1512 - 1542)	(106 - 112) (199 - 202) (297 - 298) (358 - 360) (430 - 432) (653 - 657) (1176 - 1177) (1602 - 1603)
	NECAME_00542	K01897	Both	(42 - 43) (351 - 353) (448 - 449) (654 - 666) (679 - 709)	(69 - 77) (122 - 126) (397 - 410) (451 - 453) (494 - 514)
	NECAME_00570	K13345	Both	(114 - 121) (242 - 247) (268 - 272)	(17 - 18) (60 - 65) (162 - 181)
	NECAME_00572		Both	(88 - 93) (154 - 159) (184 - 187) (215 - 216) (290 - 293) (336 - 337) (426 - 427) (516 - 520) (686 - 687) (709 - 710) (1159 - 1161)	(361 - 363) (477 - 478) (630 - 632) (761 - 764) (880 - 881) (960 - 961) (1013 - 1033) (1061 - 1062)
	NECAME_00579	K00457	Both	(82 - 106) (192 - 196)	(160 - 161) (183 - 186) (275 - 276) (380 - 460)
	NECAME_00590	K01809	Both	(64 - 67) (79 - 83) (173 - 175) (192 - 193) (228 - 234) (321 - 324) (332 - 333) (354 - 358) (386 - 388)	(247 - 248)
	NECAME_00601	K13517	Both	(204 - 206) (213 - 222) (268 - 269) (482 - 483)	(357 - 358)
	NECAME_00615		Both	(123 - 151) (209 - 216) (240 - 245) (266 - 272) (277 - 294) (328 - 334) (354 - 371) (414 - 479) (506 - 513) (530 - 543) (563 - 581) (617 - 642)	(716 - 718)
	NECAME_00622		Both	(200 - 208) (270 - 290) (334 - 355) (460 - 462) (603 - 604) (655 - 683)	(483 - 484)
	NECAME_00624	K04157	Both	(322 - 324)	(44 - 45) (75 - 79)
	NECAME_00629		Both	(57 - 59) (66 - 69) (114 - 115) (157 - 158) (186 - 188)	(25 - 26) (252 - 256)
	NECAME_00637	K12311	Both	(20 - 61) (248 - 250) (348 - 350) (423 - 427) (474 - 521)	(369 - 371)
	NECAME_00638		Both	(94 - 128) (134 - 165) (182 - 213) (229 - 240) (249 - 264) (294 - 296) (308 - 311) (317 - 327) (333 - 334) (341 - 351) (354 - 362) (385 - 417) (423 - 427) (445 - 446)	(80 - 82) (369 - 371)
	NECAME_00662	K02941	Both	(279 - 280)	(304 - 339)
	NECAME_00679		Both	(54 - 55) (93 - 94)	(2 - 9)
	NECAME_00685	K01640	Both	(30 - 32)	(120 - 121)
	NECAME_00686	K02932	Both	(146 - 147)	(265 - 266)
	NECAME_00693	K08967	Both	(9 - 11) (65 - 69)	(12 - 13) (35 - 36) (41 - 42) (46 - 47)
	NECAME_00704		Both	(192 - 269) (284 - 286) (298 - 365) (468 - 469) (580 - 621)	(449 - 464) (522 - 523)
	NECAME_00706	K13755	Both	(148 - 149) (291 - 295)	(96 - 100) (113 - 114) (459 - 460) (488 - 489)
	NECAME_00733	K01737	Both	(82 - 83)	(125 - 126)
	NECAME_00746	K03025	Both	(73 - 74) (82 - 83) (145 - 146) (251 - 255) (261 - 271)	(199 - 200)
	NECAME_00755	K04539	Both	(5 - 18) (47 - 51) (181 - 183)	(334 - 338) (358 - 360)
	NECAME_00764	K06233	Both	(207 - 210) (691 - 692) (1574 - 1578) (1972 - 1986) (2202 - 2269) (2371 - 2388) (3177 - 3180) (3359 - 3396) (3492 - 3548) (3810 - 3845) (4011 - 4020) (4163 - 4174) (4377 - 4378)	(906 - 909) (1032 - 1033) (1245 - 1249) (1811 - 1813) (2973 - 2977)
	NECAME_00784	K14416	Both	(10 - 13) (75 - 77) (162 - 170) (447 - 449)	(52 - 53) (125 - 126) (186 - 189) (257 - 264) (441 - 442) (468 - 469) (552 - 553) (571 - 572) (581 - 582)
	NECAME_00786	K14323	Both	(44 - 83) (133 - 163) (202 - 207) (256 - 258) (292 - 293) (311 - 349) (397 - 399) (424 - 439) (479 - 483) (498 - 500) (517 - 523) (600 - 601) (615 - 646) (660 - 664) (678 - 679) (687 - 688)	(550 - 553)
	NECAME_00788		Both	(46 - 51) (55 - 60) (351 - 362) (405 - 429) (443 - 457) (497 - 501)	(317 - 319)
	NECAME_00794	K03217	Both	(22 - 26) (63 - 67) (79 - 110) (121 - 136) (158 - 167) (349 - 358) (381 - 421)	(180 - 181)
	NECAME_00797	K10771	Both	(100 - 102) (209 - 219) (269 - 270)	(127 - 128) (228 - 229) (248 - 255)
	NECAME_00804	K10080	Both	(28 - 41) (226 - 227) (273 - 274) (279 - 280) (376 - 377) (445 - 447) (462 - 465) (476 - 480)	(97 - 98) (319 - 323) (413 - 414)
	NECAME_00815	K10687	Both	(9 - 12) (23 - 28)	(49 - 51)
	NECAME_00817	K13180	Both	(153 - 182) (193 - 247)	(58 - 59)
	NECAME_00818		Both	(84 - 87) (112 - 119) (137 - 139) (153 - 182) (193 - 247)	(23 - 24) (58 - 59) (66 - 67) (71 - 74) (81 - 82) (125 - 126)
	NECAME_00826	K12820	Both	(8 - 23) (500 - 579) (646 - 712) (954 - 955) (1125 - 1154) (1241 - 1272)	(602 - 604)
	NECAME_00837	K00764	Both	(219 - 225) (252 - 253) (437 - 465)	(98 - 100) (135 - 138) (166 - 171) (269 - 278) (294 - 297)
	NECAME_00839		Both	(136 - 138) (198 - 199) (207 - 210) (292 - 298) (466 - 467)	(80 - 93) (238 - 250) (376 - 389) (406 - 407) (431 - 432) (470 - 474) (503 - 504)
	NECAME_00844	K01869	Both	(36 - 40) (284 - 285) (953 - 957)	(4 - 5) (323 - 325) (353 - 356) (652 - 653) (674 - 685) (798 - 802) (864 - 867) (1072 - 1074) (1089 - 1090)
	NECAME_00883		Both	(134 - 135) (173 - 211) (221 - 230)	(29 - 67) (71 - 79)
	NECAME_00886	K14558	Both	(48 - 80) (90 - 166) (180 - 190) (234 - 235) (241 - 259) (271 - 292) (299 - 339) (524 - 526) (548 - 550) (564 - 592) (715 - 731)	(363 - 365) (695 - 698)
	NECAME_00895	K10599	Both	(19 - 20) (148 - 155) (232 - 235)	(57 - 58) (345 - 346) (436 - 437)
	NECAME_00900	K14297	Both	(408 - 541) (622 - 623) (737 - 788) (823 - 835) (1374 - 1396) (1410 - 1430) (1437 - 1446) (1462 - 1469)	(395 - 399)
	NECAME_00901		Both	(228 - 244) (408 - 541) (737 - 788) (823 - 835) (1374 - 1396) (1410 - 1430) (1937 - 1964) (2080 - 2084) (2156 - 2158) (2180 - 2184) (2242 - 2257)	(395 - 399) (640 - 643) (1112 - 1114) (1465 - 1467) (2000 - 2001)
	NECAME_00915	K05853	Both	(21 - 22) (244 - 263) (548 - 551)	(73 - 113) (123 - 126) (449 - 451)
	NECAME_00918	K13130	Both	(15 - 38) (93 - 97) (122 - 127) (152 - 159)	(64 - 65)
	NECAME_00933	K08045	Both	(188 - 191) (243 - 250) (258 - 273) (284 - 296) (305 - 317) (335 - 337) (349 - 386) (501 - 552) (568 - 574) (623 - 653) (677 - 686) (696 - 700) (717 - 746) (766 - 778) (786 - 791)	(854 - 856)
	NECAME_00937	K15375	Both	(422 - 423) (516 - 520)	(450 - 454)
	NECAME_00939		Both	(121 - 122) (256 - 259) (291 - 292) (303 - 309)	(2 - 4) (179 - 181) (233 - 234)
	NECAME_00943	K05756	Both	(16 - 18)	(2 - 8) (108 - 109)
	NECAME_00945		Both	(56 - 58) (74 - 100) (152 - 155) (175 - 176) (206 - 207) (291 - 297) (293 - 302) (307 - 315) (353 - 354) (503 - 504)	(114 - 115) (180 - 181) (215 - 216) (242 - 244) (397 - 398) (580 - 581)
	NECAME_00963	K15734	Both	(18 - 26) (77 - 87) (102 - 110) (235 - 236) (261 - 265) (312 - 314)	(149 - 150)
	NECAME_00974	K03105	Both	(140 - 142)	(38 - 60)
	NECAME_00984		Both	(8 - 9)	(49 - 50) (71 - 77) (123 - 135) (147 - 160)
	NECAME_00987		Both	(282 - 283) (315 - 317) (323 - 332) (355 - 358) (369 - 395) (418 - 456)	(252 - 262) (298 - 303)
	NECAME_00989	K10849	Both	(78 - 99) (285 - 300)	(163 - 164) (218 - 223)
	NECAME_00991	K14298	Both	(11 - 12) (275 - 276) (287 - 288) (365 - 383) (387 - 392) (404 - 447)	(25 - 26) (29 - 49) (180 - 183) (250 - 251)
	NECAME_00993		Both	(30 - 37) (46 - 63)	(208 - 209)
	NECAME_00994	K14545	Both	(146 - 152) (250 - 251)	(4 - 10) (56 - 60) (223 - 224)
	NECAME_01001	K01074	Both	(155 - 156)	(26 - 27) (242 - 270)
	NECAME_01008		Both	(371 - 372) (387 - 388)	(114 - 115)
	NECAME_01020		Both	(480 - 481) (554 - 555)	(204 - 246) (297 - 301) (519 - 521)
	NECAME_01035	K02137	Both	(3 - 10) (21 - 22)	(71 - 72)
	NECAME_01036	K14567	Both	(78 - 89) (651 - 653)	(193 - 195) (390 - 398) (532 - 533) (749 - 810)
	NECAME_01038	K03960	Both	(93 - 94)	(17 - 36) (76 - 80) (110 - 116) (134 - 145) (161 - 163)
	NECAME_01045	K13108	Both	(579 - 580) (963 - 964)	(342 - 351) (371 - 414) (418 - 463) (474 - 479) (483 - 496) (517 - 531) (539 - 540) (548 - 571) (594 - 610) (621 - 622) (653 - 704) (712 - 716) (735 - 758) (788 - 793) (797 - 798)
	NECAME_01067	K00451	Both	(11 - 26) (56 - 57) (105 - 107) (240 - 242) (428 - 430)	(292 - 304) (450 - 469)
	NECAME_01071	K04508	Both	(47 - 66) (74 - 103) (131 - 146) (200 - 201)	(412 - 413) (483 - 486)
	NECAME_01073	K12657	Both	(33 - 53) (146 - 153) (232 - 240) (330 - 334)	(354 - 355) (417 - 418) (530 - 532)
	NECAME_01081	K04501	Both	(274 - 275) (660 - 664) (746 - 750) (757 - 759) (783 - 794) (807 - 808) (824 - 825)	(347 - 350) (466 - 479) (577 - 619) (736 - 737) (773 - 774) (806 - 807) (825 - 826)
	NECAME_01083	K12462	Both	(15 - 18) (118 - 121)	(81 - 82)
	NECAME_01084		Both	(126 - 127) (202 - 237) (347 - 362) (397 - 426) (449 - 481)	(53 - 54) (88 - 90)
	NECAME_01086	K00850	Both	(62 - 70)	(465 - 469) (549 - 550)
	NECAME_01097	K12404	Both	(99 - 100) (328 - 346) (390 - 402) (458 - 465)	(240 - 242)
	NECAME_01098		Both	(639 - 646) (680 - 700)	(332 - 336)
	NECAME_01099		Both	(17 - 18) (29 - 32) (243 - 248)	(219 - 220)
	NECAME_01107		Both	(11 - 12) (35 - 36) (64 - 65) (115 - 121) (142 - 144) (273 - 274) (327 - 333) (338 - 341)	(281 - 283)
	NECAME_01109	K01081	Both	(146 - 147) (268 - 279)	(179 - 181) (245 - 246) (511 - 521) (546 - 547)
	NECAME_01118		Both	(8 - 13) (520 - 521)	(44 - 45) (141 - 144) (319 - 323) (385 - 386) (493 - 499)
	NECAME_01143	K00485	Both	(158 - 159)	(137 - 139) (343 - 344) (365 - 366)
	NECAME_01172	K01540	Both	(140 - 142)	(87 - 92) (252 - 259)
	NECAME_01175	K13710	Both	(230 - 233) (258 - 265) (382 - 397) (439 - 440) (454 - 456) (688 - 690) (709 - 710)	(499 - 503) (609 - 611)
	NECAME_01187		Both	(19 - 44) (54 - 55) (62 - 79) (93 - 104) (145 - 147) (234 - 235) (327 - 329)	(293 - 295)
	NECAME_01234	K11992	Both	(446 - 447) (509 - 510)	(195 - 208) (214 - 271) (274 - 295) (328 - 331) (461 - 467) (475 - 480) (484 - 488) (542 - 543) (555 - 556)
	NECAME_01264		Both	(65 - 67) (89 - 90) (178 - 182) (219 - 297) (364 - 406) (472 - 475) (502 - 525) (619 - 624) (638 - 641) (667 - 686)	(46 - 61)
	NECAME_01265		Both	(26 - 29) (97 - 105) (115 - 116) (160 - 183) (219 - 297) (336 - 344) (354 - 356) (364 - 406) (420 - 423) (446 - 447) (502 - 525) (541 - 568) (584 - 642) (663 - 665)	(474 - 475)
	NECAME_01287	K00605	Both	(9 - 12) (23 - 33)	(66 - 67) (178 - 179) (251 - 253) (319 - 320) (331 - 332) (344 - 345)
	NECAME_01290	K00939	Both	(250 - 251)	(328 - 329) (769 - 770)
	NECAME_01291	K13800	Both	(250 - 251)	(328 - 329) (439 - 463) (646 - 665) (769 - 770)
	NECAME_01311	K12875	Both	(103 - 104) (122 - 123) (150 - 201) (217 - 268) (289 - 298) (309 - 365) (389 - 403) (412 - 479) (522 - 568) (597 - 650) (677 - 727) (753 - 767) (779 - 887) (913 - 1001) (1041 - 1042) (1096 - 1110) (1172 - 1175) (1223 - 1229) (1282 - 1285)	(1134 - 1135)
	NECAME_01313	K10875	Both	(8 - 11) (19 - 32) (55 - 61) (92 - 94) (733 - 735)	(443 - 446) (715 - 716)
	NECAME_01321	K13094	Both	(384 - 386) (450 - 454)	(37 - 39) (122 - 128) (222 - 223) (237 - 242) (284 - 286)
	NECAME_01323		Both	(102 - 104) (313 - 314) (365 - 367) (388 - 389) (456 - 459)	(538 - 539)
	NECAME_01330	K07515	Both	(1161 - 1162) (1450 - 1451)	(757 - 784) (804 - 834) (1082 - 1083) (1545 - 1546)
	NECAME_01341	K14996	Both	(172 - 173) (203 - 204) (333 - 335) (411 - 416) (590 - 596) (653 - 696) (746 - 773) (811 - 872) (909 - 914)	(148 - 149) (279 - 280)
	NECAME_01345		Both	(87 - 139)	(22 - 25) (55 - 57) (192 - 193) (258 - 259)
	NECAME_01376	K02320	Both	(374 - 375) (404 - 406) (572 - 573) (663 - 664) (910 - 920) (957 - 959) (1089 - 1091) (1154 - 1155)	(456 - 460) (514 - 521) (550 - 554) (626 - 628) (829 - 831) (849 - 851) (1128 - 1129)
	NECAME_01386		Both	(81 - 85) (144 - 149) (229 - 232)	(281 - 282) (332 - 334)
	NECAME_01388	K13247	Both	(181 - 222) (290 - 292)	(274 - 275)
	NECAME_01390	K00012	Both	(394 - 396) (457 - 459) (488 - 492)	(156 - 158)
	NECAME_01399	K01120	Both	(78 - 104) (170 - 193) (255 - 267) (420 - 421)	(339 - 341) (522 - 523) (565 - 566)
	NECAME_01401	K10858	Both	(426 - 448) (471 - 474) (580 - 582) (622 - 639)	(207 - 210) (238 - 248) (281 - 290)
	NECAME_01429		Both	(3 - 5) (132 - 135) (187 - 190) (250 - 253) (267 - 269) (291 - 306) (361 - 362)	(89 - 92)
	NECAME_01447	K14326	Both	(101 - 123) (130 - 163) (587 - 611) (618 - 623)	(352 - 353) (401 - 403) (634 - 635) (921 - 951) (972 - 1012) (1047 - 1058) (1084 - 1101) (1121 - 1146) (1153 - 1212) (1222 - 1262) (1296 - 1339) (1358 - 1384) (1391 - 1412)
	NECAME_01448	K10614	Both	(15 - 66) (169 - 177) (314 - 316) (341 - 358) (381 - 387) (587 - 594) (654 - 668) (759 - 764) (957 - 958) (1028 - 1030)	(138 - 140) (278 - 279) (498 - 500) (523 - 526) (842 - 846) (881 - 885)
	NECAME_01456	K12397	Both	(264 - 292) (433 - 479) (593 - 596)	(363 - 373)
	NECAME_01475	K14553	Both	(418 - 420) (520 - 521)	(392 - 393)
	NECAME_01485	K07365	Both	(283 - 294) (306 - 309) (326 - 327) (393 - 394)	(5 - 6) (67 - 72) (91 - 94) (100 - 102) (116 - 118) (186 - 198)
	NECAME_01508	K03018	Both	(20 - 21) (33 - 57) (185 - 186) (196 - 202) (660 - 661) (769 - 773)	(262 - 263) (592 - 593) (959 - 960) (1043 - 1073) (1101 - 1115) (1353 - 1369)
	NECAME_01509		Both	(342 - 394)	(134 - 136) (180 - 181) (202 - 203) (272 - 274) (293 - 295) (454 - 458)
	NECAME_01510	K01800	Both	(49 - 51)	(12 - 16) (92 - 93) (133 - 136)
	NECAME_01525	K12398	Both	(316 - 317) (390 - 392)	(5 - 33)
	NECAME_01527		Both	(230 - 232) (253 - 265) (278 - 282) (462 - 465) (462 - 463)	(599 - 606)
	NECAME_01530	K04439	Both	(423 - 424)	(8 - 11) (57 - 58) (102 - 103) (160 - 163) (272 - 274) (344 - 345) (386 - 395)
	NECAME_01564	K00031	Both	(196 - 197)	(38 - 39) (416 - 417)
	NECAME_01573	K01710	Both	(10 - 18) (346 - 347)	(63 - 64) (134 - 137) (159 - 161) (316 - 317)
	NECAME_01574		Both	(151 - 166) (191 - 211) (469 - 470)	(439 - 441)
	NECAME_01581	K00889	Both	(874 - 928) (958 - 1043) (1091 - 1092) (1111 - 1113) (1178 - 1205) (1876 - 1953) (1982 - 2024) (2036 - 2046)	(2205 - 2210)
	NECAME_01614		Both	(568 - 585) (595 - 613) (626 - 639) (646 - 649) (655 - 662) (676 - 679) (696 - 706) (720 - 770) (777 - 782) (936 - 946) (948 - 951) (1005 - 1006) (1012 - 1013)	(872 - 873)
	NECAME_01616	K15424	Both	(595 - 613) (632 - 634)	(752 - 755) (831 - 847) (974 - 977) (1024 - 1053)
	NECAME_01648		Both	(181 - 186) (210 - 230) (342 - 344) (499 - 507) (592 - 596) (679 - 686) (696 - 701) (770 - 771)	(332 - 336) (379 - 382)
	NECAME_01668		Both	(523 - 536)	(236 - 327) (355 - 356) (564 - 565)
	NECAME_01690	K01112	Both	(53 - 58) (79 - 80)	(5 - 26)
	NECAME_01699	K00993	Both	(289 - 290) (410 - 411) (429 - 430) (461 - 467)	(144 - 145) (187 - 206) (330 - 331) (338 - 343)
	NECAME_01713		Both	(13 - 20) (59 - 60) (248 - 254) (267 - 275)	(122 - 134)
	NECAME_01722	K14565	Both	(106 - 107) (168 - 169) (451 - 454) (475 - 477) (488 - 493)	(123 - 140) (420 - 421)
	NECAME_01724	K00831	Both	(53 - 66) (95 - 97) (309 - 311)	(166 - 167)
	NECAME_01732	K00966	Both	(62 - 63) (159 - 160) (196 - 207) (215 - 222) (278 - 334)	(133 - 134) (430 - 431)
	NECAME_01738	K11423	Both	(1676 - 1758) (1776 - 1785) (1798 - 1816) (1917 - 1921) (1982 - 1983) (2013 - 2050) (2146 - 2243) (2281 - 2284) (2330 - 2354) (2390 - 2407) (2429 - 2455)	(1643 - 1647)
	NECAME_01764		Both	(24 - 33) (111 - 113) (148 - 149) (160 - 166) (285 - 287)	(135 - 138)
	NECAME_01774	K06094	Both	(61 - 65) (124 - 137) (184 - 205) (241 - 249) (267 - 275) (316 - 336) (349 - 354) (402 - 485) (586 - 589)	(563 - 564) (630 - 633) (680 - 683) (849 - 850) (937 - 938)
	NECAME_01781	K07189	Both	(298 - 301)	(20 - 21) (50 - 59) (109 - 127) (144 - 150)
	NECAME_01790	K01444	Both	(96 - 209)	(52 - 53)
	NECAME_01798	K06754	Both	(58 - 59) (369 - 370) (761 - 764) (858 - 897)	(105 - 106) (172 - 174) (271 - 272) (412 - 413) (466 - 467) (555 - 558) (619 - 621) (649 - 650) (1134 - 1137)
	NECAME_01801	K04496	Both	(456 - 505) (557 - 593)	(302 - 303) (408 - 416)
	NECAME_01807	K01206	Both	(11 - 23) (164 - 209) (311 - 319) (348 - 351)	(85 - 86) (105 - 109)
	NECAME_01819	K06838	Both	(35 - 65) (115 - 137) (192 - 193) (480 - 481) (527 - 533) (613 - 655) (714 - 715) (758 - 764)	(83 - 85) (101 - 102) (148 - 151) (254 - 256) (318 - 325) (408 - 409) (595 - 596)
	NECAME_01826		Both	(53 - 56) (194 - 197) (460 - 462) (498 - 541) (572 - 614) (617 - 618)	(313 - 315)
	NECAME_01841		Both	(33 - 99) (373 - 421)	(121 - 122) (176 - 177)
	NECAME_01842		Both	(41 - 58) (101 - 102) (456 - 460) (499 - 503) (807 - 808) (833 - 837)	(145 - 147) (197 - 198) (400 - 401) (574 - 578) (679 - 680) (779 - 782) (856 - 857) (871 - 876)
	NECAME_01877		Both	(1147 - 1148) (1430 - 1431) (1781 - 1782)	(257 - 288) (443 - 444) (478 - 498) (543 - 581) (954 - 964) (1111 - 1115) (1554 - 1564) (1926 - 1940) (2002 - 2010) (2059 - 2105)
	NECAME_01899	K11583	Both	(494 - 496) (520 - 523)	(344 - 347)
	NECAME_01928	K02903	Both	(110 - 111) (140 - 145)	(53 - 55)
	NECAME_01934		Both	(495 - 496) (597 - 599)	(358 - 359)
	NECAME_01939		Both	(607 - 610) (663 - 665)	(839 - 840) (983 - 984) (1076 - 1079)
	NECAME_01950	K00849	Both	(7 - 10) (38 - 42) (99 - 100) (127 - 128) (138 - 139) (154 - 156)	(21 - 22) (60 - 63) (195 - 196) (252 - 253) (408 - 409)
	NECAME_01957	K10841	Both	(150 - 152) (168 - 188) (200 - 214) (222 - 280) (300 - 309) (321 - 370) (385 - 388) (396 - 397) (409 - 416) (437 - 445) (466 - 477) (552 - 554) (1035 - 1048) (1058 - 1073) (1122 - 1130) (1137 - 1138) (1148 - 1183) (1188 - 1189) (1222 - 1236) (1244 - 1245) (1261 - 1262) (1279 - 1280) (1301 - 1335) (1355 - 1367) (1384 - 1385) (1400 - 1406) (1413 - 1417) (1436 - 1439) (1467 - 1468) (1485 - 1488)	(619 - 622) (858 - 859)
	NECAME_01958	K13509	Both	(31 - 33) (92 - 94) (250 - 252)	(99 - 101)
	NECAME_01970		Both	(115 - 118) (202 - 204) (268 - 270) (307 - 309) (494 - 632) (651 - 652) (696 - 697) (713 - 714) (717 - 764)	(84 - 90) (129 - 133) (196 - 198) (313 - 315) (392 - 395) (428 - 430)
	NECAME_02003	K13146	Both	(460 - 525) (535 - 551) (557 - 600) (615 - 622)	(320 - 322)
	NECAME_02009	K11984	Both	(58 - 74) (97 - 102) (149 - 150) (205 - 206) (329 - 332) (435 - 437) (447 - 448)	(165 - 176) (257 - 264) (402 - 405) (476 - 495) (510 - 517) (527 - 536) (586 - 590) (649 - 684) (696 - 699) (752 - 753) (789 - 794)
	NECAME_02021	K12819	Both	(15 - 17) (75 - 76) (109 - 110) (207 - 231)	(55 - 56) (253 - 255) (303 - 304) (460 - 463) (472 - 482) (486 - 487) (500 - 514) (543 - 572) (579 - 586)
	NECAME_02028	K12272	Both	(107 - 108) (139 - 141) (224 - 227) (278 - 279) (308 - 312)	(60 - 62) (79 - 86) (188 - 192)
	NECAME_02056	K13101	Both	(21 - 23) (53 - 54) (125 - 126) (187 - 188) (207 - 215) (233 - 234) (315 - 318)	(455 - 466)
	NECAME_02067	K14157	Both	(347 - 349) (701 - 702)	(9 - 16) (29 - 37) (408 - 409) (489 - 492) (500 - 501) (737 - 738) (779 - 780) (814 - 815)
	NECAME_02071	K02974	Both	(135 - 158) (172 - 175) (214 - 216) (246 - 247) (252 - 255)	(100 - 101) (186 - 187)
	NECAME_02078		Both	(234 - 235) (518 - 519)	(55 - 56) (112 - 121) (159 - 173) (273 - 275) (363 - 382) (414 - 485) (575 - 606) (649 - 672) (678 - 691) (740 - 755) (781 - 812) (870 - 871) (945 - 996) (1018 - 1033) (1072 - 1084) (1156 - 1163) (1252 - 1253) (1340 - 1350)
	NECAME_02094		Both	(364 - 374)	(156 - 157) (278 - 280)
	NECAME_02127		Both	(148 - 169)	(42 - 43) (68 - 69) (92 - 98) (226 - 230)
	NECAME_02128	K01425	Both	(59 - 64) (76 - 149) (331 - 344) (373 - 415) (665 - 681)	(443 - 444) (574 - 575)
	NECAME_02146		Both	(368 - 369) (540 - 541) (654 - 657)	(55 - 56) (508 - 510) (577 - 578) (737 - 740) (744 - 745)
	NECAME_02147		Both	(72 - 75) (153 - 154) (351 - 354)	(44 - 45) (199 - 202) (211 - 218) (246 - 257) (336 - 337)
	NECAME_02150	K12620	Both	(84 - 86) (99 - 102) (108 - 111)	(2 - 6)
	NECAME_02152		Both	(62 - 97) (106 - 109) (124 - 130) (441 - 454)	(525 - 526)
	NECAME_02161	K00649	Both	(54 - 63) (430 - 432) (572 - 574) (625 - 627)	(352 - 355) (378 - 379) (451 - 454) (465 - 469)
	NECAME_02172		Both	(45 - 56) (131 - 132) (476 - 480) (730 - 734) (796 - 806) (821 - 832)	(336 - 338) (379 - 380) (525 - 528) (549 - 552)
	NECAME_02174		Both	(7 - 61) (64 - 113) (160 - 164) (196 - 217) (251 - 253) (270 - 274) (289 - 313) (317 - 328) (334 - 335) (358 - 383) (477 - 553) (584 - 586) (648 - 650) (679 - 687) (699 - 700) (704 - 713) (725 - 744) (783 - 784) (789 - 790) (796 - 839)	(336 - 338) (621 - 622)
	NECAME_02175		Both	(196 - 205) (421 - 463) (703 - 704)	(115 - 117) (289 - 294) (570 - 576) (733 - 736)
	NECAME_02189		Both	(190 - 204) (567 - 568) (585 - 590)	(24 - 25) (27 - 30) (47 - 50) (154 - 155) (169 - 172) (261 - 265) (271 - 291) (335 - 336) (408 - 412) (554 - 557)
	NECAME_02204		Both	(155 - 156) (189 - 198) (216 - 237) (711 - 712) (817 - 821) (847 - 848)	(73 - 83) (101 - 102) (251 - 252) (321 - 322) (351 - 353) (439 - 441) (492 - 494) (621 - 630) (661 - 670) (749 - 752) (897 - 903)
	NECAME_02215		Both	(14 - 21) (46 - 65) (360 - 390) (406 - 416) (496 - 517)	(151 - 152) (232 - 233)
	NECAME_02220	K15305	Both	(318 - 324) (337 - 338) (347 - 400) (417 - 419) (482 - 486) (504 - 519) (523 - 530) (749 - 772)	(256 - 259) (275 - 276) (657 - 681)
	NECAME_02221	K11247	Both	(176 - 178)	(274 - 278) (294 - 301)
	NECAME_02260	K06063	Both	(274 - 275) (332 - 367) (601 - 603) (657 - 658) (670 - 688) (702 - 708) (723 - 728)	(165 - 167) (228 - 231) (510 - 535) (580 - 581)
	NECAME_02265		Both	(417 - 419)	(38 - 39) (65 - 68) (79 - 83) (95 - 100) (129 - 135) (163 - 181) (195 - 198) (253 - 254) (269 - 274) (295 - 296)
	NECAME_02277	K01937	Both	(494 - 495) (662 - 676)	(297 - 302) (450 - 452) (466 - 468) (532 - 604)
	NECAME_02289	K06091	Both	(94 - 123) (157 - 190) (212 - 227) (249 - 253)	(334 - 336) (436 - 445) (625 - 626)
	NECAME_02304	K04461	Both	(23 - 34) (202 - 206)	(122 - 124) (161 - 171) (343 - 359) (415 - 452)
	NECAME_02367	K05732	Both	(29 - 42) (223 - 253)	(85 - 87)
	NECAME_02396		Both	(62 - 64) (115 - 116)	(15 - 24) (39 - 42)
	NECAME_02432	K12405	Both	(116 - 139) (284 - 288) (303 - 487) (633 - 634) (700 - 744)	(563 - 564) (600 - 604) (610 - 615) (645 - 655) (662 - 665)
	NECAME_02439		Both	(2 - 13) (26 - 39) (53 - 60) (78 - 83) (116 - 158) (170 - 173) (184 - 266) (275 - 446) (452 - 612) (634 - 649) (656 - 680) (703 - 707) (728 - 730) (825 - 855)	(757 - 762) (1027 - 1035)
	NECAME_02449		Both	(100 - 123) (169 - 170) (190 - 213) (222 - 230) (254 - 282) (302 - 349) (418 - 420) (438 - 443) (461 - 466) (473 - 478) (493 - 508) (542 - 543) (577 - 578) (600 - 601) (612 - 623)	(153 - 154)
	NECAME_02493	K05766	Both	(46 - 63) (286 - 287)	(247 - 248) (334 - 344)
	NECAME_02494	K02128	Both	(19 - 24) (37 - 61)	(9 - 10)
	NECAME_02515		Both	(62 - 67) (148 - 181) (221 - 227) (374 - 389) (418 - 431) (536 - 555) (706 - 723)	(989 - 990)
	NECAME_02540	K10686	Both	(264 - 265) (391 - 393) (408 - 410) (441 - 442)	(333 - 334)
	NECAME_02546	K03033	Both	(29 - 54) (85 - 89) (516 - 517)	(135 - 137) (160 - 171) (469 - 473) (533 - 543)
	NECAME_02558	K00288	Both	(150 - 158) (188 - 218) (227 - 252) (274 - 321) (335 - 338) (356 - 395) (418 - 473)	(527 - 546) (905 - 937) (987 - 988)
	NECAME_02581		Both	(33 - 39) (65 - 73) (93 - 97) (111 - 116) (307 - 308) (367 - 368) (389 - 394) (487 - 490)	(250 - 271)
	NECAME_02582	K00965	Both	(4 - 26) (30 - 32) (128 - 149)	(55 - 56) (74 - 80)
	NECAME_02591	K04437	Both	(1237 - 1252) (1334 - 1373) (1551 - 1582) (1627 - 1763) (1799 - 1844) (1953 - 1954) (2130 - 2134) (2426 - 2427)	(2385 - 2386) (2555 - 2572)
	NECAME_02597	K07190	Both	(34 - 40) (80 - 81) (441 - 451) (454 - 491) (689 - 691) (700 - 702) (741 - 742) (1076 - 1080)	(164 - 167) (404 - 406) (606 - 611) (904 - 914) (919 - 932) (952 - 953) (1055 - 1056) (1099 - 1100) (1120 - 1123)
	NECAME_02606	K03540	Both	(24 - 30) (41 - 74) (78 - 81) (89 - 98) (102 - 161)	(195 - 198) (233 - 242)
	NECAME_02614		Both	(167 - 169) (288 - 298) (325 - 326) (359 - 360) (638 - 640)	(411 - 416)
	NECAME_02630	K03141	Both	(34 - 35) (163 - 170) (193 - 194) (301 - 310) (339 - 340) (385 - 386) (406 - 412) (458 - 459) (480 - 481) (538 - 543)	(81 - 85) (112 - 124) (218 - 223) (255 - 256)
	NECAME_02642	K13358	Both	(260 - 262)	(114 - 121)
	NECAME_02657	K15292	Both	(94 - 96) (273 - 274)	(24 - 25) (28 - 29) (530 - 531)
	NECAME_02696	K03504	Both	(187 - 198) (239 - 291) (334 - 343) (417 - 424) (455 - 459)	(380 - 382)
	NECAME_02697	K00888	Both	(144 - 210) (255 - 256) (300 - 302) (320 - 322) (385 - 386) (472 - 474) (509 - 513)	(241 - 242) (430 - 432) (440 - 441) (497 - 498) (535 - 537) (642 - 653) (744 - 765) (816 - 817)
	NECAME_02729	K02947	Both	(37 - 39) (95 - 96) (103 - 107) (129 - 135) (152 - 153)	(120 - 121)
	NECAME_02730	K02896	Both	(126 - 127) (136 - 138)	(64 - 66) (76 - 77)
	NECAME_02733		Both	(576 - 586) (601 - 609) (627 - 785) (818 - 825) (860 - 863) (889 - 897) (950 - 1011) (1044 - 1052)	(233 - 234) (1161 - 1162)
	NECAME_02737	K00272	Both	(22 - 26) (54 - 59) (225 - 232)	(106 - 110) (134 - 136) (197 - 198) (308 - 309)
	NECAME_02748		Both	(155 - 156)	(176 - 181) (208 - 210) (229 - 241) (326 - 338) (392 - 396) (436 - 441) (455 - 459) (507 - 511) (527 - 530) (545 - 565) (591 - 598)
	NECAME_02754	K13203	Both	(307 - 321) (368 - 373) (429 - 430) (451 - 486) (641 - 655) (670 - 686) (698 - 706) (869 - 870)	(766 - 776)
	NECAME_02758	K00844	Both	(117 - 120) (159 - 160) (698 - 699) (751 - 756) (799 - 804) (827 - 852) (903 - 906) (925 - 983) (1052 - 1060) (1094 - 1095) (1147 - 1148)	(30 - 39) (161 - 163) (594 - 600) (668 - 673) (714 - 715) (789 - 790)
	NECAME_02759	K03002	Both	(40 - 73) (876 - 879) (896 - 898)	(108 - 109) (129 - 133) (356 - 358) (413 - 430) (455 - 457) (487 - 489) (615 - 639) (673 - 674) (690 - 694) (1177 - 1185)
	NECAME_02760	K08496	Both	(199 - 216)	(27 - 28)
	NECAME_02762		Both	(41 - 43) (50 - 51) (250 - 256)	(71 - 73) (81 - 82)
	NECAME_02776	K01120	Both	(252 - 259) (277 - 293) (311 - 313) (351 - 369) (386 - 479) (696 - 713)	(641 - 642)
	NECAME_02779		Both	(807 - 809) (1104 - 1110)	(207 - 297) (419 - 420) (480 - 481) (516 - 518) (541 - 542) (574 - 575) (755 - 758) (879 - 880) (1017 - 1031)
	NECAME_02793		Both	(25 - 59) (96 - 103) (123 - 127) (139 - 143) (152 - 158) (181 - 184) (205 - 206)	(214 - 219)
	NECAME_02795		Both	(51 - 53) (67 - 69) (105 - 108) (177 - 183)	(118 - 120) (171 - 172)
	NECAME_02805	K03362	Both	(51 - 53) (73 - 76) (87 - 111) (134 - 135) (155 - 203)	(549 - 604)
	NECAME_02832		Both	(289 - 290)	(38 - 42) (163 - 164) (208 - 212) (239 - 247) (314 - 316) (352 - 364) (367 - 376) (515 - 533) (697 - 706) (766 - 773) (797 - 909) (956 - 1033) (1050 - 1063) (1103 - 1116)
	NECAME_02871	K08049	Both	(42 - 50) (68 - 81) (188 - 206) (271 - 282) (1010 - 1015) (1045 - 1049) (1147 - 1152)	(302 - 306) (357 - 364) (390 - 393) (563 - 568) (592 - 625) (696 - 699) (788 - 790) (803 - 804) (934 - 958)
	NECAME_02876		Both	(59 - 70) (148 - 149) (296 - 303)	(189 - 195) (262 - 263)
	NECAME_02877		Both	(179 - 189) (472 - 492)	(7 - 11) (56 - 57) (85 - 93)
	NECAME_02883		Both	(115 - 131) (224 - 229) (274 - 297) (370 - 377) (453 - 460) (475 - 486) (721 - 723) (925 - 926)	(29 - 30) (199 - 200) (683 - 684) (822 - 832) (903 - 909)
	NECAME_02884	K08734	Both	(21 - 22) (137 - 138) (198 - 199) (221 - 248) (282 - 284) (332 - 381) (427 - 459) (463 - 497) (598 - 610) (768 - 770)	(635 - 647) (682 - 688) (703 - 715)
	NECAME_02899	K02920	Both	(108 - 122)	(29 - 30) (198 - 199) (288 - 290)
	NECAME_02909	K13128	Both	(38 - 54) (63 - 70) (77 - 92) (101 - 169) (183 - 223) (234 - 235) (259 - 265) (283 - 284) (380 - 385) (418 - 420) (438 - 456) (474 - 490) (496 - 515) (529 - 561) (575 - 576) (584 - 587) (606 - 665) (687 - 693)	(317 - 321) (335 - 336)
	NECAME_02912	K00949	Both	(75 - 78) (104 - 105) (132 - 135) (216 - 222) (242 - 243)	(11 - 26) (46 - 48)
	NECAME_02924	K14556	Both	(797 - 804) (864 - 866) (946 - 965)	(576 - 578)
	NECAME_02928		Both	(19 - 31) (116 - 119) (185 - 189) (202 - 203) (247 - 252) (284 - 292) (308 - 321)	(58 - 59) (161 - 166)
	NECAME_02932	K12854	Both	(365 - 370) (386 - 388) (730 - 731) (1033 - 1034)	(333 - 334) (654 - 655) (1700 - 1703) (1940 - 1943) (2235 - 2253) (2314 - 2343) (2525 - 2530)
	NECAME_02944	K00901	Both	(481 - 485) (589 - 590) (648 - 658) (693 - 711) (917 - 918) (1035 - 1050) (1085 - 1111) (1139 - 1150) (1193 - 1204)	(177 - 180) (228 - 238) (382 - 393) (520 - 524) (563 - 567) (780 - 781) (809 - 812)
	NECAME_02956	K13165	Both	(46 - 55) (122 - 133) (325 - 326) (386 - 388)	(215 - 216)
	NECAME_02957		Both	(139 - 142) (155 - 166) (200 - 202) (209 - 221) (236 - 284) (292 - 331)	(176 - 177)
	NECAME_02958	K07512	Both	(243 - 247)	(319 - 320)
	NECAME_02965	K11518	Both	(74 - 77) (125 - 126)	(173 - 190) (212 - 214) (264 - 274) (306 - 307)
	NECAME_02984	K02983	Both	(63 - 69)	(34 - 36)
	NECAME_03019		Both	(10 - 13) (137 - 138) (324 - 325)	(85 - 87) (334 - 338)
	NECAME_03032	K08490	Both	(179 - 180)	(65 - 67) (75 - 87) (98 - 102) (138 - 139) (278 - 281) (293 - 296) (303 - 306)
	NECAME_03033	K10601	Both	(340 - 347) (373 - 376) (403 - 433) (454 - 456) (473 - 474)	(301 - 303) (561 - 566) (612 - 615)
	NECAME_03035	K13513	Both	(51 - 57) (85 - 89)	(113 - 115) (223 - 225) (250 - 252) (282 - 289)
	NECAME_03041	K12345	Both	(37 - 44) (123 - 126)	(88 - 89)
	NECAME_03049		Both	(88 - 90) (112 - 115)	(51 - 70) (263 - 264) (400 - 407)
	NECAME_03060		Both	(390 - 395) (416 - 418) (673 - 674)	(52 - 84) (170 - 171) (533 - 534)
	NECAME_03116	K01897	Both	(248 - 320) (326 - 366)	(451 - 453) (708 - 709)
	NECAME_03149		Both	(486 - 488)	(645 - 646)
	NECAME_03161	K07953	Both	(147 - 154) (169 - 173)	(2 - 16) (116 - 117)
	NECAME_03165	K00387	Both	(325 - 404) (485 - 491)	(251 - 252)
	NECAME_03170	K05850	Both	(157 - 159) (447 - 449) (1143 - 1146)	(322 - 332) (715 - 730)
	NECAME_03184	K04714	Both	(94 - 99) (111 - 124) (161 - 164) (308 - 312)	(251 - 253)
	NECAME_03196		Both	(74 - 100) (152 - 155) (215 - 218) (250 - 251) (291 - 297) (503 - 504)	(180 - 181) (242 - 244) (580 - 581)
	NECAME_03215		Both	(103 - 104)	(155 - 156) (255 - 264) (292 - 294) (335 - 338)
	NECAME_03217		Both	(108 - 116) (204 - 212) (266 - 272) (291 - 304) (417 - 418) (435 - 436) (493 - 494) (617 - 619) (692 - 695) (761 - 803) (913 - 914) (951 - 984) (1034 - 1045) (1160 - 1161) (1286 - 1287) (1351 - 1354)	(167 - 169) (381 - 382) (521 - 529) (1184 - 1185) (1254 - 1256)
	NECAME_03265		Both	(75 - 96) (108 - 142) (495 - 496)	(170 - 171) (199 - 200) (338 - 339) (388 - 397) (463 - 466)
	NECAME_03278	K01495	Both	(12 - 20) (27 - 39) (58 - 66)	(114 - 140)
	NECAME_03302	K03639	Both	(32 - 33) (48 - 53) (59 - 61) (210 - 211) (395 - 418) (470 - 482) (502 - 509) (656 - 657)	(11 - 12) (239 - 265) (312 - 313)
	NECAME_03309	K00432	Both	(51 - 52)	(131 - 133)
	NECAME_03321		Both	(323 - 347) (366 - 367) (378 - 380)	(143 - 144)
	NECAME_03325	K05635	Both	(197 - 198) (286 - 328) (373 - 385) (429 - 442) (534 - 535) (782 - 783) (823 - 827) (1035 - 1037)	(73 - 74) (600 - 601) (678 - 681) (888 - 892) (1006 - 1007) (1106 - 1107) (1184 - 1192) (1241 - 1250) (1300 - 1302) (1615 - 1623)
	NECAME_03326		Both	(1711 - 1775) (1784 - 1785) (1790 - 1791) (1831 - 1833) (1849 - 1854) (1878 - 1884) (1951 - 1953) (1967 - 1975)	(1915 - 1941)
	NECAME_03341	K12235	Both	(143 - 146) (297 - 298) (388 - 390)	(208 - 218) (326 - 327) (338 - 339)
	NECAME_03379	K00873	Both	(25 - 26) (119 - 125) (246 - 250) (537 - 541)	(10 - 15) (243 - 247)
	NECAME_03382		Both	(405 - 470) (485 - 517) (547 - 591) (675 - 728) (760 - 771) (781 - 815) (866 - 918) (934 - 938) (964 - 982) (1007 - 1042) (1134 - 1136) (1151 - 1153)	(1085 - 1086) (1200 - 1210) (1243 - 1244) (1282 - 1286)
	NECAME_03386	K11594	Both	(76 - 77) (256 - 257) (268 - 269) (385 - 386)	(9 - 13) (29 - 36) (301 - 304) (319 - 322) (350 - 352) (415 - 416) (607 - 612) (630 - 662) (685 - 691) (700 - 707) (720 - 736)
	NECAME_03391	K15759	Both	(29 - 34) (58 - 63) (85 - 90) (126 - 152) (160 - 161) (284 - 290)	(233 - 238) (338 - 340)
	NECAME_03399		Both	(200 - 201)	(37 - 38) (97 - 106) (235 - 237) (280 - 300) (350 - 353) (392 - 410) (501 - 506) (543 - 544) (629 - 634)
	NECAME_03419	K00383	Both	(181 - 183) (207 - 210) (302 - 304)	(314 - 315) (322 - 325)
	NECAME_03420		Both	(64 - 94) (185 - 204) (223 - 229)	(23 - 24)
	NECAME_03451	K01045	Both	(73 - 83) (100 - 120) (297 - 312)	(155 - 156)
	NECAME_03460		Both	(139 - 140)	(161 - 163) (177 - 181) (185 - 189) (232 - 237)
	NECAME_03464		Both	(128 - 129) (152 - 171) (421 - 423)	(298 - 300)
	NECAME_03467		Both	(94 - 120) (149 - 161) (167 - 188) (205 - 239) (260 - 269) (272 - 278) (290 - 296) (308 - 313) (331 - 344) (352 - 369) (379 - 418) (439 - 456) (463 - 470)	(491 - 494)
	NECAME_03468	K12868	Both	(30 - 36) (86 - 91)	(118 - 119) (158 - 159)
	NECAME_03475	K05292	Both	(164 - 165) (197 - 198) (233 - 236) (254 - 255) (286 - 291) (302 - 306) (329 - 332) (378 - 380) (496 - 507) (510 - 513)	(100 - 101) (344 - 345) (414 - 420) (562 - 564)
	NECAME_03476	K01895	Both	(115 - 116) (261 - 262) (291 - 314) (380 - 440) (484 - 607)	(362 - 363) (686 - 687)
	NECAME_03493		Both	(20 - 25) (149 - 151) (176 - 180) (205 - 218) (247 - 284)	(131 - 132) (162 - 167)
	NECAME_03495	K10844	Both	(340 - 454) (748 - 749)	(615 - 616) (645 - 648)
	NECAME_03506		Both	(722 - 759) (818 - 935)	(989 - 990)
	NECAME_03560	K01008	Both	(29 - 37) (86 - 114) (251 - 254) (272 - 273) (397 - 400) (412 - 428) (439 - 440)	(359 - 362)
	NECAME_03579		Both	(34 - 38) (67 - 125) (234 - 236) (362 - 363) (425 - 429) (594 - 595)	(149 - 150) (194 - 216) (273 - 274) (329 - 330) (510 - 511) (684 - 685)
	NECAME_03587	K05463	Both	(42 - 44) (97 - 98) (170 - 175) (171 - 181) (287 - 291)	(79 - 83)
	NECAME_03597		Both	(245 - 290) (415 - 416) (456 - 460) (587 - 594)	(310 - 311) (350 - 355) (495 - 496) (575 - 576)
	NECAME_03601	K07521	Both	(160 - 187) (366 - 367) (764 - 768) (855 - 862)	(270 - 275) (673 - 680) (696 - 698) (914 - 916) (931 - 932)
	NECAME_03621	K01201	Both	(51 - 78) (90 - 95) (197 - 198) (207 - 222) (360 - 361) (464 - 476)	(314 - 315)
	NECAME_03648	K08334	Both	(35 - 50) (65 - 91) (103 - 128)	(174 - 175) (280 - 283) (345 - 347)
	NECAME_03650	K01507	Both	(67 - 68) (286 - 289) (312 - 313)	(39 - 44) (82 - 84)
	NECAME_03676		Both	(688 - 689) (703 - 768) (789 - 813) (825 - 875) (893 - 895) (909 - 919) (915 - 916) (932 - 955) (991 - 1021) (1029 - 1036) (1064 - 1065) (1107 - 1115)	(1131 - 1132) (1177 - 1180) (1203 - 1205)
	NECAME_03678		Both	(1674 - 1702) (1711 - 1775) (1790 - 1791) (1849 - 1854) (1878 - 1884) (1967 - 1975)	(1915 - 1941)
	NECAME_03682		Both	(1674 - 1702) (1711 - 1775) (1786 - 1787) (1790 - 1791) (1849 - 1854) (1878 - 1884) (1912 - 1913) (1967 - 1975)	(1915 - 1941)
	NECAME_03692		Both	(161 - 163) (283 - 284)	(42 - 46) (70 - 71) (123 - 124) (325 - 327) (378 - 380) (405 - 406) (517 - 518) (571 - 591)
	NECAME_03697		Both	(336 - 397) (475 - 476) (679 - 681) (710 - 734) (814 - 826) (902 - 926)	(532 - 535)
	NECAME_03699	K05768	Both	(64 - 67) (226 - 277) (365 - 376) (406 - 416)	(151 - 152)
	NECAME_03712		Both	(22 - 42) (62 - 93) (236 - 284) (302 - 324) (349 - 350) (437 - 438) (576 - 577)	(377 - 378) (479 - 482)
	NECAME_03713	K15627	Both	(86 - 88) (174 - 177) (238 - 254) (315 - 318) (425 - 426) (466 - 518) (523 - 545) (563 - 582) (595 - 596) (626 - 628) (634 - 635)	(125 - 127) (386 - 387)
	NECAME_03718	K00128	Both	(336 - 347) (465 - 469) (497 - 508)	(84 - 94) (313 - 315)
	NECAME_03727		Both	(62 - 96) (110 - 113) (118 - 122) (131 - 133) (131 - 138) (153 - 164) (236 - 242) (257 - 262) (279 - 293) (305 - 321) (347 - 354) (393 - 394) (422 - 429) (434 - 437) (499 - 503)	(373 - 377)
	NECAME_03782	K12867	Both	(336 - 337) (768 - 774) (800 - 813) (821 - 824) (847 - 851)	(64 - 66)
	NECAME_03792		Both	(356 - 371) (473 - 477) (568 - 591) (689 - 699) (739 - 774) (802 - 831) (855 - 860)	(95 - 96) (115 - 119)
	NECAME_03807	K14549	Both	(336 - 337)	(351 - 363) (369 - 372) (498 - 502) (547 - 549)
	NECAME_03808	K14776	Both	(10 - 23) (26 - 29) (300 - 325) (563 - 596) (603 - 610) (624 - 654) (725 - 731) (742 - 744) (786 - 796) (846 - 858) (873 - 884)	(422 - 423) (437 - 460) (689 - 692)
	NECAME_03839	K03065	Both	(103 - 104) (119 - 120)	(25 - 26) (293 - 312) (448 - 454)
	NECAME_03852	K00816	Both	(23 - 38) (182 - 185) (258 - 259)	(90 - 93) (341 - 344) (383 - 384)
	NECAME_03853	K09528	Both	(3 - 19)	(235 - 237) (241 - 242)
	NECAME_03861		Both	(647 - 651)	(392 - 406) (416 - 434) (452 - 453) (501 - 502) (516 - 517) (555 - 557)
	NECAME_03863	K07208	Both	(97 - 116)	(3 - 5) (7 - 10) (128 - 129) (181 - 182)
	NECAME_03876	K13736	Both	(135 - 159) (335 - 336)	(263 - 276) (291 - 300) (454 - 455)
	NECAME_03889	K04727	Both	(273 - 274) (324 - 326) (462 - 556)	(569 - 570) (585 - 586)
	NECAME_03891	K04676	Both	(3 - 7) (136 - 157) (232 - 280) (323 - 324) (376 - 377)	(48 - 50) (122 - 124) (373 - 375) (409 - 410)
	NECAME_03894	K01285	Both	(56 - 77) (101 - 102) (221 - 233) (272 - 273)	(161 - 176) (199 - 204) (252 - 253) (293 - 298) (313 - 316) (366 - 368) (412 - 438) (464 - 470) (480 - 482) (548 - 555)
	NECAME_03895	K01425	Both	(59 - 64) (76 - 149) (489 - 502) (512 - 513) (621 - 625) (664 - 665)	(190 - 195) (250 - 263) (379 - 398) (574 - 575) (645 - 652)
	NECAME_03900	K04434	Both	(31 - 48) (70 - 71) (211 - 212)	(135 - 141)
	NECAME_03939	K01080	Both	(137 - 138) (241 - 245) (301 - 304)	(198 - 199)
	NECAME_03942	K10808	Both	(329 - 333)	(206 - 222)
	NECAME_03950	K12475	Both	(77 - 80) (196 - 228) (260 - 292) (331 - 342) (370 - 377) (430 - 434) (440 - 453) (529 - 532)	(140 - 141)
	NECAME_03971	K13199	Both	(80 - 83) (202 - 208) (234 - 256) (340 - 343)	(188 - 189)
	NECAME_03983	K14403	Both	(1218 - 1219) (1315 - 1316) (1387 - 1391)	(748 - 783) (895 - 898) (1327 - 1335) (1347 - 1350) (1422 - 1424) (1451 - 1457)
	NECAME_03984	K01099	Both	(422 - 436) (448 - 449) (459 - 487) (535 - 542) (577 - 580) (582 - 589) (609 - 625) (717 - 743)	(523 - 525)
	NECAME_04008		Both	(91 - 112) (154 - 157) (175 - 177) (186 - 203) (208 - 210) (224 - 246) (300 - 306) (388 - 393) (407 - 408)	(356 - 357)
	NECAME_04012	K00261	Both	(492 - 495)	(61 - 67) (98 - 99) (376 - 378) (429 - 430)
	NECAME_04024	K01537	Both	(146 - 153) (347 - 350) (359 - 362) (447 - 449) (1167 - 1193) (1231 - 1233)	(715 - 730) (1019 - 1020)
	NECAME_04031		Both	(269 - 277) (405 - 409) (430 - 434) (445 - 446) (549 - 554)	(54 - 107) (139 - 147) (166 - 193) (513 - 514)
	NECAME_04033	K14324	Both	(32 - 34) (55 - 56)	(166 - 173)
	NECAME_04034	K14399	Both	(17 - 22) (39 - 40) (425 - 426)	(120 - 127) (328 - 329)
	NECAME_04053		Both	(57 - 59) (109 - 111)	(29 - 34)
	NECAME_04055	K00901	Both	(345 - 347) (745 - 746) (754 - 757) (800 - 801)	(143 - 146) (257 - 282) (313 - 314) (381 - 384) (417 - 420) (500 - 503) (566 - 569) (647 - 648) (671 - 676) (714 - 715) (843 - 852)
	NECAME_04059	K04559	Both	(702 - 729) (759 - 765) (776 - 808) (825 - 826) (855 - 858) (901 - 909) (933 - 938)	(870 - 871) (880 - 882) (990 - 993) (1016 - 1017)
	NECAME_04114	K15979	Both	(70 - 73) (151 - 152) (169 - 171) (242 - 244) (389 - 390) (432 - 438) (776 - 777) (807 - 809)	(16 - 19) (118 - 120) (347 - 348) (506 - 509) (578 - 579) (624 - 630) (680 - 683) (711 - 712) (760 - 761) (829 - 832)
	NECAME_04115	K14799	Both	(115 - 117) (119 - 120) (266 - 268) (317 - 333) (388 - 390) (457 - 459)	(21 - 22) (199 - 200) (214 - 215) (417 - 418) (428 - 430) (555 - 556)
	NECAME_04130		Both	(127 - 137) (168 - 171) (224 - 225) (352 - 355)	(11 - 13) (27 - 44) (67 - 86) (297 - 298)
	NECAME_04155	K13525	Both	(785 - 786) (789 - 791)	(4 - 10) (722 - 726) (779 - 780)
	NECAME_04197	K14649	Both	(8 - 14) (34 - 39) (69 - 70) (122 - 124)	(212 - 221) (287 - 290) (317 - 332) (343 - 356)
	NECAME_04203	K02932	Both	(146 - 147)	(265 - 266)
	NECAME_04222		Both	(26 - 49) (125 - 157) (259 - 276) (362 - 402) (419 - 422) (456 - 457)	(82 - 83)
	NECAME_04257		Both	(113 - 114) (270 - 272)	(15 - 20) (88 - 92) (118 - 121) (259 - 261) (277 - 278)
	NECAME_04262	K01081	Both	(53 - 60)	(82 - 83) (103 - 104) (204 - 205) (251 - 252)
	NECAME_04275	K15078	Both	(177 - 188)	(135 - 137) (160 - 161) (258 - 260)
	NECAME_04284	K13140	Both	(81 - 82) (285 - 286) (300 - 302) (362 - 364) (409 - 410) (471 - 472) (1075 - 1080)	(199 - 202) (388 - 390) (503 - 515) (535 - 540) (581 - 596) (624 - 628) (648 - 672) (697 - 700) (732 - 733) (919 - 927) (961 - 963) (985 - 988) (1013 - 1017) (1043 - 1044) (1119 - 1121)
	NECAME_04298		Both	(3 - 7) (37 - 42) (392 - 421) (503 - 505)	(331 - 334) (784 - 788) (821 - 859) (864 - 866) (878 - 901) (929 - 956) (965 - 972) (998 - 1005)
	NECAME_04312		Both	(144 - 146)	(63 - 67) (296 - 297) (336 - 343)
	NECAME_04313	K01968	Both	(43 - 58) (127 - 144) (173 - 224) (454 - 476) (482 - 508) (521 - 567)	(443 - 444)
	NECAME_04336	K02144	Both	(177 - 194)	(8 - 9) (72 - 74)
	NECAME_04356	K05402	Both	(61 - 62)	(78 - 82)
	NECAME_04365	K03635	Both	(204 - 208)	(108 - 118) (132 - 167) (260 - 261) (313 - 321)
	NECAME_04368	K03939	Both	(106 - 108) (115 - 124)	(82 - 83)
	NECAME_04390	K13129	Both	(55 - 84) (134 - 140) (190 - 206) (223 - 237)	(120 - 122) (253 - 255)
	NECAME_04398	K12856	Both	(219 - 220) (290 - 291) (1634 - 1635) (1647 - 1663)	(9 - 11) (326 - 328) (379 - 381) (1004 - 1016) (1367 - 1368) (1699 - 1712) (2356 - 2357)
	NECAME_04399		Both	(450 - 453) (462 - 467) (482 - 495) (505 - 508) (545 - 569) (576 - 580) (594 - 599) (608 - 618)	(466 - 468)
	NECAME_04402	K06692	Both	(77 - 80) (158 - 167) (199 - 200) (287 - 295) (311 - 314)	(241 - 242) (338 - 340)
	NECAME_04408	K14085	Both	(19 - 22) (24 - 28)	(358 - 360)
	NECAME_04499	K13806	Both	(610 - 613) (696 - 701)	(245 - 246) (286 - 289) (407 - 420) (642 - 644)
	NECAME_04500		Both	(213 - 214) (304 - 307) (313 - 316) (557 - 559)	(36 - 53) (56 - 174) (187 - 196) (439 - 440)
	NECAME_04501		Both	(68 - 99) (249 - 290) (406 - 409)	(151 - 152) (455 - 456)
	NECAME_04502		Both	(32 - 35) (137 - 138) (155 - 157) (259 - 263) (322 - 324) (339 - 341) (427 - 433) (466 - 472) (524 - 528) (541 - 544) (558 - 562) (608 - 609) (690 - 720) (737 - 757) (786 - 787) (987 - 988) (1079 - 1080) (1120 - 1122) (1196 - 1210)	(271 - 272) (888 - 889) (902 - 903) (1026 - 1027)
	NECAME_04536	K01183	Both	(154 - 158) (297 - 298)	(67 - 75) (383 - 385)
	NECAME_04539	K12304	Both	(44 - 94) (104 - 136) (155 - 157) (235 - 237) (290 - 291)	(240 - 241) (641 - 650) (709 - 710) (957 - 958)
	NECAME_04548	K07188	Both	(503 - 507) (553 - 555) (573 - 574) (621 - 638)	(442 - 444) (746 - 747) (792 - 796) (832 - 850) (876 - 882) (893 - 895) (959 - 995) (1080 - 1081)
	NECAME_04558		Both	(143 - 146)	(12 - 31)
	NECAME_04584	K13109	Both	(6 - 30) (92 - 93) (109 - 111) (209 - 210) (248 - 250) (293 - 295) (314 - 316) (329 - 334) (342 - 343) (361 - 362) (372 - 373) (416 - 423) (534 - 536)	(44 - 46) (392 - 393) (464 - 465) (498 - 503)
	NECAME_04622	K13811	Both	(441 - 442) (564 - 596)	(317 - 321)
	NECAME_04626	K03801	Both	(195 - 203) (222 - 231)	(47 - 82) (98 - 127) (149 - 150)
	NECAME_04630	K12585	Both	(82 - 85) (116 - 126) (255 - 259) (301 - 304) (369 - 371) (463 - 465) (851 - 852) (881 - 885)	(759 - 761) (932 - 933)
	NECAME_04631	K14527	Both	(60 - 66)	(25 - 28)
	NECAME_04648	K14156	Both	(77 - 119) (203 - 210) (232 - 235) (251 - 263) (295 - 303) (407 - 409) (418 - 422) (460 - 461)	(223 - 224) (448 - 452)
	NECAME_04654		Both	(140 - 146) (190 - 192) (353 - 358) (428 - 447) (543 - 566) (884 - 887) (916 - 918) (1070 - 1077) (1144 - 1159)	(695 - 698)
	NECAME_04660	K04707	Both	(102 - 105) (136 - 138) (217 - 218) (446 - 467) (482 - 514) (529 - 548) (558 - 573) (576 - 639) (672 - 719)	(363 - 372) (422 - 423)
	NECAME_04663		Both	(327 - 367) (377 - 441) (448 - 489) (509 - 511) (514 - 518) (532 - 534) (549 - 552) (559 - 578) (589 - 609) (652 - 661) (672 - 678)	(614 - 616)
	NECAME_04668	K06843	Both	(22 - 27) (129 - 130) (210 - 212) (474 - 478) (541 - 542) (578 - 583)	(73 - 74) (91 - 92) (256 - 265) (276 - 282)
	NECAME_04686		Both	(460 - 478) (543 - 564) (588 - 635) (660 - 709) (732 - 766) (804 - 810) (832 - 840) (934 - 936) (958 - 972) (1070 - 1093)	(861 - 863) (882 - 887) (979 - 991)
	NECAME_04699	K01953	Both	(162 - 176) (188 - 197) (207 - 221) (280 - 282) (380 - 381) (505 - 508)	(240 - 243) (316 - 317) (466 - 468) (470 - 472) (558 - 559)
	NECAME_04700		Both	(159 - 224) (231 - 232) (238 - 319) (350 - 370) (380 - 381) (394 - 403) (411 - 422) (432 - 471) (484 - 490) (505 - 508) (519 - 521) (531 - 542) (553 - 574)	(339 - 340)
	NECAME_04709	K12194	Both	(10 - 13)	(184 - 185)
	NECAME_04711		Both	(20 - 21)	(43 - 57) (68 - 72)
	NECAME_04772	K00008	Both	(243 - 273)	(39 - 55) (363 - 392)
	NECAME_04777	K12838	Both	(15 - 23) (33 - 47) (96 - 114) (120 - 123) (367 - 370) (472 - 474)	(265 - 267) (311 - 313) (353 - 354)
	NECAME_04783		Both	(251 - 258) (374 - 504) (520 - 523) (583 - 584) (598 - 656) (694 - 757) (842 - 881)	(1067 - 1069)
	NECAME_04786	K15614	Both	(53 - 55) (202 - 207) (220 - 239) (251 - 254) (265 - 268)	(14 - 16) (36 - 40)
	NECAME_04789	K12393	Both	(144 - 145) (187 - 199)	(247 - 252)
	NECAME_04803	K01930	Both	(25 - 38) (170 - 173) (333 - 335) (343 - 345) (402 - 407) (458 - 471) (490 - 509) (530 - 557)	(73 - 74)
	NECAME_04809	K14396	Both	(62 - 70) (83 - 120) (134 - 161)	(177 - 178)
	NECAME_04821		Both	(79 - 80) (163 - 169) (182 - 183) (404 - 406) (481 - 485) (634 - 635)	(119 - 120) (202 - 206) (296 - 302) (590 - 599) (870 - 880)
	NECAME_04833		Both	(250 - 260) (295 - 296) (322 - 325) (462 - 474) (521 - 592) (661 - 715) (742 - 758) (937 - 976) (1049 - 1056) (1063 - 1133) (1176 - 1303) (1456 - 1482) (1596 - 1603) (1667 - 1673) (1733 - 1734) (1773 - 1799) (1856 - 1859) (1901 - 2048)	(31 - 33) (73 - 97) (151 - 152) (219 - 222) (1417 - 1418)
	NECAME_04841	K05737	Both	(526 - 528) (538 - 540) (621 - 643) (667 - 677)	(423 - 426)
	NECAME_04853	K00106	Both	(105 - 107) (236 - 246) (354 - 357) (489 - 491) (511 - 636) (643 - 662) (676 - 715) (727 - 741) (804 - 849) (855 - 908) (920 - 949) (960 - 1052)	(109 - 110) (344 - 346)
	NECAME_04865	K00463	Both	(285 - 288) (325 - 334) (364 - 376)	(150 - 151) (256 - 257)
	NECAME_04866		Both	(111 - 113) (124 - 129) (136 - 141) (188 - 205) (558 - 559)	(326 - 327) (348 - 349) (405 - 407) (417 - 418) (470 - 471) (482 - 486) (652 - 659)
	NECAME_04867		Both	(230 - 231) (235 - 260)	(32 - 49) (56 - 60) (65 - 66) (78 - 83) (161 - 162) (354 - 357) (418 - 420)
	NECAME_04887	K13175	Both	(58 - 60) (86 - 127) (182 - 183) (310 - 317)	(146 - 147) (159 - 160) (260 - 261)
	NECAME_04902		Both	(110 - 115) (173 - 175) (194 - 197) (260 - 263) (290 - 311) (333 - 361) (379 - 410) (446 - 465)	(158 - 159)
	NECAME_04904	K12663	Both	(123 - 124) (320 - 322)	(129 - 133)
	NECAME_04905		Both	(187 - 210) (215 - 220) (306 - 313) (364 - 365)	(234 - 235) (275 - 278)
	NECAME_04910	K01965	Both	(670 - 672) (748 - 767)	(73 - 98) (605 - 616)
	NECAME_04912	K01082	Both	(82 - 85) (168 - 169) (172 - 178) (201 - 202) (247 - 248) (295 - 309)	(42 - 45) (102 - 104) (127 - 134) (223 - 227)
	NECAME_04914	K02156	Both	(330 - 363) (465 - 471) (705 - 744)	(802 - 803)
	NECAME_04930		Both	(30 - 31)	(15 - 20) (118 - 121) (277 - 278)
	NECAME_04938		Both	(3 - 7) (35 - 39) (69 - 71)	(187 - 226) (269 - 271) (277 - 279) (391 - 394)
	NECAME_04966	K06820	Both	(1243 - 1246) (1278 - 1303) (1352 - 1358) (1365 - 1370) (1381 - 1390) (1402 - 1408) (1415 - 1419) (1434 - 1451) (1465 - 1481) (1523 - 1526) (1533 - 1535) (1546 - 1550) (1563 - 1568) (1574 - 1579) (1621 - 1623) (1633 - 1693) (1699 - 1721) (1727 - 1750) (1760 - 1792) (1870 - 1887)	(1511 - 1514)
	NECAME_04976	K12304	Both	(44 - 58) (74 - 94) (104 - 136)	(154 - 155) (240 - 241) (671 - 677) (709 - 710) (957 - 958)
	NECAME_04977	K12304	Both	(61 - 67) (74 - 94) (104 - 136)	(154 - 155) (240 - 241) (671 - 677) (709 - 710) (957 - 958)
	NECAME_04979	K14554	Both	(391 - 407) (421 - 493) (745 - 752) (899 - 905)	(536 - 550) (615 - 618) (731 - 732) (853 - 855) (948 - 955)
	NECAME_05011	K10082	Both	(65 - 66) (122 - 123) (171 - 182)	(209 - 213) (315 - 317) (330 - 331)
	NECAME_05012	K13250	Both	(23 - 24)	(65 - 66)
	NECAME_05020		Both	(292 - 305) (311 - 343) (365 - 374) (377 - 461) (473 - 499) (512 - 536) (550 - 594) (611 - 683) (693 - 700) (716 - 718) (774 - 778) (807 - 817)	(79 - 81)
	NECAME_05021		Both	(39 - 55) (62 - 63) (184 - 186)	(138 - 158)
	NECAME_05028	K10610	Both	(204 - 205) (293 - 294) (370 - 372) (419 - 420) (423 - 424) (491 - 493) (564 - 570) (569 - 570) (612 - 643) (653 - 654)	(243 - 244) (342 - 343) (468 - 469) (508 - 510)
	NECAME_05029	K10610	Both	(202 - 209) (204 - 205) (242 - 243) (260 - 261) (306 - 307) (320 - 326) (357 - 358) (368 - 369) (398 - 399) (419 - 420) (445 - 448) (464 - 471) (490 - 497) (491 - 493) (519 - 521) (558 - 559) (569 - 570) (612 - 643) (681 - 719)	(243 - 244) (342 - 343) (508 - 510) (525 - 532) (544 - 545) (552 - 554) (583 - 587) (599 - 604)
	NECAME_05033		Both	(59 - 67) (81 - 110) (158 - 160) (230 - 231) (281 - 286) (430 - 431) (438 - 439)	(239 - 256)
	NECAME_05036	K00981	Both	(4 - 13) (36 - 39) (51 - 52)	(345 - 346)
	NECAME_05042		Both	(98 - 111) (194 - 245) (287 - 291) (310 - 317) (401 - 404) (402 - 403) (423 - 424) (427 - 428) (463 - 473) (498 - 505) (501 - 502) (526 - 528)	(378 - 379)
	NECAME_05063		Both	(1415 - 1442) (1468 - 1511) (1531 - 1539) (1665 - 1691) (1704 - 1728) (1763 - 1764) (1859 - 1860)	(1571 - 1572) (1591 - 1592) (1885 - 1891) (1898 - 1901)
	NECAME_05084	K04405	Both	(27 - 36) (61 - 68) (99 - 101) (343 - 346) (354 - 355)	(221 - 224) (251 - 260)
	NECAME_05085	K02882	Both	(24 - 26) (62 - 76)	(7 - 8)
	NECAME_05103		Both	(14 - 26) (43 - 46) (57 - 73) (84 - 107) (119 - 149) (156 - 167) (171 - 172) (202 - 232) (242 - 267)	(32 - 33)
	NECAME_05127	K10258	Both	(139 - 140)	(31 - 32) (89 - 90)
	NECAME_05129		Both	(69 - 70) (123 - 201) (214 - 225) (233 - 234) (267 - 268) (312 - 313) (449 - 451) (464 - 471)	(79 - 80) (95 - 99) (107 - 108) (254 - 255) (302 - 306) (362 - 364) (487 - 490) (524 - 525)
	NECAME_05130	K11420	Both	(675 - 683) (707 - 725) (884 - 885)	(759 - 760)
	NECAME_05134	K08074	Both	(782 - 783)	(326 - 341) (361 - 378) (471 - 472) (500 - 501) (529 - 535) (683 - 684) (704 - 710) (757 - 760)
	NECAME_05135		Both	(256 - 257)	(25 - 48) (86 - 96) (347 - 348)
	NECAME_05140	K06093	Both	(280 - 281)	(14 - 38) (63 - 65) (126 - 128)
	NECAME_05152	K11090	Both	(223 - 224) (277 - 279) (407 - 410)	(61 - 64) (197 - 198) (331 - 334) (346 - 347)
	NECAME_05183	K00637	Both	(214 - 217)	(283 - 288) (448 - 449)
	NECAME_05184	K10847	Both	(50 - 57) (102 - 104)	(231 - 233) (252 - 253)
	NECAME_05198	K13179	Both	(753 - 754) (773 - 776)	(35 - 36) (50 - 91) (125 - 133) (145 - 157) (178 - 227) (274 - 283)
	NECAME_05204	K03859	Both	(42 - 67) (79 - 128) (136 - 139)	(29 - 31)
	NECAME_05227		Both	(52 - 58) (317 - 319)	(113 - 124) (163 - 187) (206 - 213) (262 - 266) (415 - 416)
	NECAME_05244		Both	(86 - 88) (164 - 166) (191 - 192) (203 - 205) (219 - 248)	(40 - 41) (50 - 52)
	NECAME_05261	K14945	Both	(45 - 48) (74 - 78)	(7 - 19) (220 - 293) (323 - 327) (338 - 347) (364 - 368) (394 - 399) (415 - 424) (428 - 439)
	NECAME_05275	K10661	Both	(51 - 54) (188 - 190) (262 - 263) (388 - 390) (548 - 614)	(211 - 221) (305 - 321)
	NECAME_05276	K12619	Both	(300 - 302) (313 - 314) (816 - 818) (878 - 880) (882 - 885) (918 - 920) (974 - 975)	(163 - 164) (441 - 444) (447 - 448) (453 - 454) (456 - 457) (508 - 514) (524 - 527) (731 - 733) (772 - 774) (840 - 841) (954 - 955)
	NECAME_05277		Both	(173 - 194) (202 - 224) (234 - 247) (262 - 275) (287 - 304) (321 - 334) (350 - 484) (489 - 529) (539 - 547) (554 - 567) (581 - 583) (802 - 833)	(335 - 336) (771 - 772)
	NECAME_05285	K03783	Both	(201 - 203)	(7 - 18) (35 - 37) (108 - 109)
	NECAME_05300	K11824	Both	(5 - 6) (202 - 224) (620 - 622) (638 - 647)	(815 - 820)
	NECAME_05306	K11885	Both	(156 - 171) (194 - 195)	(286 - 287)
	NECAME_05333	K12304	Both	(104 - 136) (155 - 157)	(154 - 155) (240 - 241) (709 - 710) (957 - 958)
	NECAME_05342	K14011	Both	(151 - 153) (197 - 199) (302 - 303) (550 - 554)	(235 - 240) (260 - 262) (284 - 287) (415 - 417) (521 - 522)
	NECAME_05362	K00654	Both	(182 - 183)	(15 - 30) (70 - 73) (334 - 374) (598 - 599)
	NECAME_05392		Both	(246 - 247)	(123 - 151) (159 - 165) (176 - 178) (213 - 214) (325 - 330)
	NECAME_05394	K10592	Both	(3127 - 3130) (3136 - 3137) (3186 - 3189) (3207 - 3208) (3246 - 3255) (3261 - 3287) (3314 - 3323) (3327 - 3330) (3378 - 3382) (3413 - 3423) (3431 - 3433) (3476 - 3500) (3519 - 3591) (3847 - 3851) (3938 - 3946) (3954 - 3990)	(3668 - 3674) (3689 - 3692) (3726 - 3727) (3732 - 3737) (3787 - 3792) (3892 - 3893) (4021 - 4022) (4051 - 4053)
	NECAME_05400	K10592	Both	(3179 - 3190) (3193 - 3203) (3212 - 3213) (3219 - 3226) (3235 - 3286) (3301 - 3324) (3340 - 3347) (3353 - 3355) (3362 - 3383) (3396 - 3399) (3412 - 3437) (3450 - 3454) (3617 - 3619) (3632 - 3637) (3656 - 3658) (3663 - 3683) (3699 - 3703) (3716 - 3725) (3798 - 3802) (3808 - 3820) (3848 - 3869) (3894 - 3904) (3928 - 3946) (3954 - 3990) (4009 - 4023) (4027 - 4045) (4056 - 4059) (4064 - 4075) (4104 -…	(3626 - 3630) (3689 - 3692) (3726 - 3727) (3732 - 3737) (3744 - 3745) (3787 - 3792) (4051 - 4053) (4182 - 4184) (4363 - 4364)
	NECAME_05403	K01796	Both	(213 - 215)	(140 - 141) (179 - 180) (207 - 208)
	NECAME_05410	K00036	Both	(28 - 30) (267 - 313)	(12 - 15) (138 - 141) (172 - 173) (372 - 373) (440 - 441)
	NECAME_05424	K01230	Both	(58 - 61) (79 - 84) (113 - 165) (262 - 274) (333 - 370) (487 - 488)	(453 - 454)
	NECAME_05425	K00111	Both	(261 - 266) (621 - 622) (715 - 721)	(53 - 56) (465 - 466)
	NECAME_05430	K07562	Both	(10 - 48)	(351 - 353) (438 - 441) (473 - 486) (490 - 546) (548 - 581) (602 - 608) (622 - 642)
	NECAME_05442		Both	(17 - 22) (98 - 100) (194 - 195) (693 - 713)	(266 - 270) (280 - 295)
	NECAME_05472	K05699	Both	(247 - 249) (293 - 298) (871 - 872)	(14 - 23) (550 - 582) (666 - 667) (688 - 689) (885 - 890)
	NECAME_05476	K15201	Both	(102 - 122) (165 - 172) (194 - 196) (217 - 223) (267 - 279) (284 - 288) (304 - 318) (441 - 442) (511 - 526) (600 - 609) (640 - 641) (706 - 710) (856 - 857)	(38 - 39) (405 - 411) (746 - 747) (750 - 752)
	NECAME_05481		Both	(139 - 160) (199 - 200) (232 - 233)	(24 - 25)
	NECAME_05505	K12841	Both	(259 - 269)	(105 - 106) (171 - 172)
	NECAME_05506		Both	(302 - 305) (538 - 543) (771 - 773) (818 - 820) (867 - 868) (910 - 914)	(135 - 137) (195 - 204) (220 - 228) (349 - 372) (473 - 478) (576 - 577) (660 - 676) (718 - 725) (990 - 991)
	NECAME_05530	K01528	Both	(137 - 140) (145 - 155) (706 - 707)	(72 - 74) (587 - 588) (604 - 626) (641 - 656) (663 - 667) (677 - 690) (723 - 726) (729 - 746) (749 - 751) (763 - 764)
	NECAME_05535	K14966	Both	(282 - 284) (348 - 350) (452 - 453)	(81 - 83) (199 - 200) (215 - 216)
	NECAME_05544	K12613	Both	(221 - 222) (244 - 261) (285 - 286) (340 - 342) (403 - 406)	(123 - 124) (167 - 169)
	NECAME_05548	K01432	Both	(5 - 20) (34 - 35) (59 - 60) (173 - 175) (184 - 187) (225 - 227) (237 - 239) (272 - 277)	(127 - 128) (145 - 147)
	NECAME_05549	K13299	Both	(131 - 132) (140 - 145) (152 - 167) (174 - 246)	(56 - 57) (345 - 346)
	NECAME_05565		Both	(535 - 546) (597 - 598)	(19 - 22) (60 - 64) (221 - 229) (279 - 286) (392 - 417) (432 - 434) (640 - 650) (662 - 696) (720 - 728)
	NECAME_05568	K13170	Both	(77 - 92) (126 - 133) (137 - 149) (168 - 178) (203 - 215) (254 - 256) (388 - 394) (415 - 421) (462 - 471) (510 - 512) (565 - 569)	(319 - 320) (366 - 367)
	NECAME_05578	K12836	Both	(165 - 166) (195 - 196)	(72 - 73) (212 - 228) (231 - 242) (245 - 258) (269 - 274)
	NECAME_05595		Both	(47 - 56) (71 - 74)	(83 - 85)
	NECAME_05596		Both	(167 - 169) (280 - 282) (336 - 337) (505 - 512) (614 - 619)	(476 - 477) (579 - 580)
	NECAME_05606	K00784	Both	(1079 - 1080) (1413 - 1414) (1559 - 1561)	(891 - 893) (901 - 933) (935 - 939) (953 - 955) (964 - 993) (1347 - 1351) (1437 - 1440) (1513 - 1516)
	NECAME_05615	K09490	Both	(246 - 247) (442 - 444) (584 - 599) (681 - 688) (690 - 694)	(103 - 104) (153 - 158)
	NECAME_05626	K06112	Both	(332 - 359) (570 - 592) (734 - 739) (809 - 819) (952 - 955) (1008 - 1025) (1109 - 1112) (1219 - 1229)	(1165 - 1166)
	NECAME_05630		Both	(292 - 293)	(47 - 69) (232 - 234)
	NECAME_05642		Both	(601 - 603) (668 - 669) (1224 - 1228) (1249 - 1268) (1431 - 1437) (1480 - 1481) (1522 - 1542) (1563 - 1568) (2438 - 2440) (2449 - 2452) (2518 - 2554) (2632 - 2638) (2640 - 2642) (2680 - 2683) (2692 - 2695) (2747 - 2749) (2800 - 2802) (2846 - 2848) (2861 - 2869) (3042 - 3080) (3095 - 3132) (3180 - 3220) (3280 - 3287) (3567 - 3569) (3681 - 3683)	(557 - 559) (682 - 687) (961 - 983) (1034 - 1036) (1084 - 1085) (1354 - 1374) (2824 - 2825) (3659 - 3660)
	NECAME_05647	K14400	Both	(173 - 180) (192 - 203) (211 - 244) (314 - 347) (382 - 441) (537 - 569) (585 - 652) (693 - 723) (747 - 770) (800 - 810) (832 - 837) (842 - 846) (868 - 872) (886 - 890) (925 - 933) (953 - 1053) (1069 - 1078) (1092 - 1109) (1140 - 1152) (1158 - 1225) (1286 - 1334) (1375 - 1376) (1390 - 1392) (1445 - 1457) (1505 - 1508) (1516 - 1550)	(85 - 86) (109 - 127) (1359 - 1361) (1480 - 1481)
	NECAME_05649	K03143	Both	(76 - 98) (125 - 128)	(159 - 164)
	NECAME_05666	K00415	Both	(7 - 14) (27 - 57) (138 - 139) (162 - 164) (280 - 282) (381 - 388) (434 - 435)	(184 - 185)
	NECAME_05679	K12350	Both	(23 - 57) (78 - 89) (108 - 268)	(391 - 392) (434 - 436) (479 - 481) (549 - 550) (678 - 680)
	NECAME_05682	K13210	Both	(64 - 76) (207 - 216) (378 - 380)	(121 - 123) (167 - 168)
	NECAME_05687	K08272	Both	(31 - 32)	(3 - 4)
	NECAME_05721	K03644	Both	(5 - 18) (59 - 60)	(73 - 74) (88 - 91)
	NECAME_05727		Both	(373 - 385) (377 - 382) (404 - 411) (520 - 540) (550 - 554) (599 - 606)	(475 - 476)
	NECAME_05732	K13126	Both	(419 - 420)	(161 - 162) (284 - 286) (356 - 357) (490 - 492) (569 - 572) (609 - 616)
	NECAME_05770		Both	(382 - 383) (398 - 400) (407 - 454) (487 - 509)	(150 - 152) (162 - 165)
	NECAME_05787	K14206	Both	(189 - 191) (275 - 276) (369 - 375)	(335 - 336) (420 - 421) (461 - 473) (657 - 661) (698 - 713)
	NECAME_05806	K01070	Both	(246 - 249)	(193 - 197)
	NECAME_05808		Both	(164 - 176) (303 - 307) (336 - 342) (365 - 393) (403 - 438) (443 - 445) (472 - 492)	(113 - 115) (257 - 261)
	NECAME_05853	K01836	Both	(17 - 27) (202 - 203) (274 - 275) (420 - 424) (437 - 439)	(38 - 39) (145 - 146) (237 - 239) (290 - 291) (324 - 325) (346 - 347) (354 - 359) (481 - 482)
	NECAME_05876	K03104	Both	(49 - 51)	(22 - 24)
	NECAME_05905	K14676	Both	(653 - 658) (723 - 729) (901 - 902) (916 - 928) (938 - 939) (1031 - 1032) (1048 - 1065) (1265 - 1268)	(744 - 746) (871 - 874)
	NECAME_05929		Both	(90 - 107) (127 - 146) (262 - 276) (305 - 348) (1164 - 1362)	(1409 - 1410)
	NECAME_05931		Both	(10 - 21) (17 - 22) (109 - 110) (516 - 532) (717 - 723) (747 - 766) (787 - 831) (850 - 856)	(280 - 295) (486 - 487)
	NECAME_05933		Both	(256 - 258) (319 - 370) (447 - 448) (483 - 489)	(189 - 190) (392 - 393) (419 - 423)
	NECAME_05934	K06111	Both	(209 - 229) (274 - 289) (379 - 389) (410 - 433) (467 - 489) (527 - 578) (825 - 830) (956 - 962)	(635 - 642) (681 - 684) (706 - 707) (755 - 758)
	NECAME_05983		Both	(111 - 115) (182 - 183) (200 - 202) (303 - 305) (538 - 539) (682 - 684)	(330 - 331) (436 - 440) (502 - 513) (522 - 526) (636 - 637)
	NECAME_05988	K01681	Both	(23 - 25) (294 - 319) (587 - 590)	(144 - 159)
	NECAME_05992	K05863	Both	(173 - 174) (232 - 233)	(229 - 230)
	NECAME_05995	K00799	Both	(134 - 135) (216 - 218)	(177 - 178) (241 - 250)
	NECAME_05998		Both	(124 - 125) (156 - 162) (172 - 185) (243 - 250) (273 - 274) (305 - 311)	(76 - 81)
	NECAME_06001	K07509	Both	(49 - 51)	(272 - 274)
	NECAME_06003	K00666	Both	(10 - 11) (18 - 25) (37 - 50) (81 - 82) (87 - 105) (273 - 274) (328 - 331) (488 - 489)	(228 - 230) (246 - 250) (594 - 596) (624 - 626)
	NECAME_06006	K01103	Both	(125 - 128) (189 - 191)	(27 - 36) (99 - 112) (191 - 197) (230 - 231) (257 - 259) (380 - 383)
	NECAME_06007		Both	(34 - 36) (73 - 75) (147 - 148) (168 - 181) (344 - 346)	(101 - 102) (256 - 259) (562 - 563)
	NECAME_06032	K00294	Both	(30 - 31) (314 - 335) (380 - 381)	(6 - 7) (410 - 411)
	NECAME_06046		Both	(622 - 650) (972 - 999)	(719 - 729)
	NECAME_06065	K04354	Both	(157 - 162)	(9 - 10) (34 - 36) (84 - 85) (387 - 398)
	NECAME_06073	K05288	Both	(911 - 915) (1029 - 1030) (1229 - 1231)	(22 - 32) (59 - 82) (137 - 157) (172 - 179) (253 - 281) (325 - 344) (400 - 405) (440 - 441) (464 - 467) (565 - 584) (591 - 598) (646 - 659) (671 - 677) (727 - 749) (777 - 781) (795 - 797) (814 - 850) (925 - 927) (938 - 942) (987 - 990) (1141 - 1143) (1253 - 1256) (1277 - 1278) (1307 - 1321)
	NECAME_06080		Both	(27 - 50) (66 - 70) (213 - 280) (308 - 341) (372 - 414) (440 - 441) (534 - 604) (645 - 647) (684 - 710) (887 - 889) (970 - 1125) (1397 - 1419)	(903 - 904) (1371 - 1372)
	NECAME_06086	K11883	Both	(118 - 122) (154 - 180) (215 - 218) (323 - 324)	(364 - 392) (411 - 450)
	NECAME_06099	K13202	Both	(163 - 167) (262 - 273)	(106 - 109) (228 - 230)
	NECAME_06128	K11248	Both	(199 - 219) (287 - 291) (318 - 322)	(87 - 89)
	NECAME_06143		Both	(18 - 21) (61 - 63) (144 - 147) (163 - 165)	(41 - 42) (110 - 112) (435 - 436)
	NECAME_06144	K01900	Both	(21 - 36) (40 - 41)	(124 - 131) (374 - 375)
	NECAME_06176	K00021	Both	(204 - 283) (295 - 300) (346 - 352) (364 - 385) (408 - 432) (439 - 464) (486 - 487) (500 - 505) (809 - 811)	(597 - 622)
	NECAME_06236	K13516	Both	(449 - 454)	(396 - 398)
	NECAME_06244		Both	(115 - 116) (129 - 131)	(8 - 19) (25 - 48) (97 - 100) (154 - 158) (269 - 273)
	NECAME_06252	K14947	Both	(320 - 347) (355 - 371) (473 - 488) (583 - 584) (609 - 614)	(565 - 569)
	NECAME_06262		Both	(303 - 304) (330 - 359)	(162 - 173) (250 - 252)
	NECAME_06269	K00889	Both	(27 - 55) (332 - 333) (424 - 434) (468 - 478) (530 - 534)	(285 - 286)
	NECAME_06270		Both	(30 - 32) (113 - 114) (212 - 215) (224 - 225)	(127 - 130) (161 - 162)
	NECAME_06301	K06171	Both	(90 - 97) (113 - 126) (150 - 152) (200 - 268) (425 - 430) (481 - 489) (495 - 499) (595 - 607) (631 - 636) (710 - 712)	(65 - 66) (323 - 328) (359 - 372) (451 - 452) (658 - 660)
	NECAME_06306	K12882	Both	(204 - 207) (215 - 216) (283 - 306) (661 - 675)	(231 - 233) (256 - 263)
	NECAME_06318		Both	(123 - 157) (202 - 280) (348 - 356) (548 - 563) (574 - 599)	(688 - 689)
	NECAME_06327	K13123	Both	(48 - 49) (122 - 123) (175 - 176) (201 - 217) (268 - 282) (321 - 342) (387 - 404) (428 - 433) (518 - 538) (583 - 586) (642 - 692) (734 - 743) (790 - 795) (893 - 895)	(27 - 30) (466 - 467)
	NECAME_06352	K12343	Both	(46 - 47) (71 - 114) (129 - 133) (136 - 141)	(22 - 23)
	NECAME_06368	K13515	Both	(52 - 88) (119 - 123) (162 - 163)	(225 - 226)
	NECAME_06379	K00873	Both	(114 - 122) (146 - 148) (246 - 250)	(123 - 125) (243 - 247)
	NECAME_06391		Both	(60 - 61) (137 - 140) (276 - 314)	(205 - 207)
	NECAME_06402	K15161	Both	(264 - 266) (309 - 317) (335 - 348)	(186 - 192)
	NECAME_06430		Both	(362 - 363) (428 - 429)	(28 - 32) (61 - 62) (321 - 322) (443 - 449)
	NECAME_06438	K00629	Both	(447 - 457) (542 - 547) (572 - 576) (650 - 662) (682 - 699) (768 - 770)	(390 - 392)
	NECAME_06442	K08492	Both	(107 - 108) (148 - 150) (226 - 227)	(182 - 183)
	NECAME_06450		Both	(41 - 43) (61 - 73) (101 - 113) (130 - 133) (151 - 154) (193 - 196) (214 - 234) (247 - 298)	(9 - 10)
	NECAME_06457	K05757	Both	(98 - 99) (117 - 140) (148 - 157) (204 - 205) (241 - 242)	(83 - 85)
	NECAME_06458		Both	(62 - 67)	(134 - 183) (212 - 273) (298 - 317) (334 - 341) (360 - 362) (397 - 407)
	NECAME_06463		Both	(1153 - 1155) (1319 - 1320) (1370 - 1371)	(378 - 382) (469 - 486) (672 - 673) (884 - 886) (1234 - 1235)
	NECAME_06481	K14026	Both	(75 - 79) (97 - 98) (122 - 189) (194 - 201)	(272 - 273) (356 - 358) (602 - 606) (616 - 625)
	NECAME_06482		Both	(213 - 214)	(164 - 168) (192 - 193) (269 - 271) (348 - 349) (427 - 474)
	NECAME_06490	K00699	Both	(279 - 281)	(307 - 372) (833 - 843)
	NECAME_06515	K07369	Both	(194 - 208) (236 - 334) (511 - 513) (700 - 703)	(431 - 432) (482 - 489) (603 - 606)
	NECAME_06528	K01672	Both	(85 - 87) (162 - 163) (202 - 203) (316 - 327)	(8 - 19) (154 - 158) (269 - 273)
	NECAME_06530	K05053	Both	(214 - 215) (256 - 259) (300 - 301) (386 - 388) (405 - 426)	(329 - 332) (354 - 355)
	NECAME_06545	K14610	Both	(194 - 219)	(311 - 316)
	NECAME_06549		Both	(124 - 126) (174 - 175) (211 - 213) (382 - 383)	(44 - 45) (299 - 300)
	NECAME_06553	K05730	Both	(25 - 28) (185 - 186) (223 - 232) (302 - 317)	(73 - 95) (386 - 387)
	NECAME_06554		Both	(111 - 112) (346 - 348) (373 - 374)	(71 - 82) (190 - 191) (283 - 293) (313 - 314) (411 - 412)
	NECAME_06578	K14376	Both	(17 - 18) (83 - 84) (457 - 460) (510 - 514) (534 - 537) (666 - 673) (694 - 695)	(294 - 300) (424 - 425) (437 - 442)
	NECAME_06591	K13100	Both	(28 - 52) (69 - 74) (79 - 97) (112 - 114) (149 - 268) (309 - 351) (410 - 411) (482 - 518) (606 - 640) (650 - 655) (689 - 694) (764 - 766) (817 - 820) (848 - 849) (855 - 858) (873 - 876) (884 - 886)	(713 - 714)
	NECAME_06612		Both	(20 - 39) (80 - 93)	(223 - 225) (244 - 246) (274 - 281)
	NECAME_06627	K00873	Both	(25 - 26) (501 - 502)	(56 - 62) (123 - 125) (243 - 247)
	NECAME_06630	K08735	Both	(17 - 21) (71 - 72) (104 - 111) (136 - 139) (213 - 217) (320 - 343) (511 - 514) (557 - 589) (666 - 668)	(410 - 413) (468 - 469) (550 - 551)
	NECAME_06632	K03006	Both	(37 - 39) (176 - 180) (1457 - 1458) (2026 - 2029) (2069 - 2070) (2115 - 2122) (2203 - 2208) (2267 - 2276) (2328 - 2343) (2372 - 2373) (2402 - 2406) (2417 - 2426)	(218 - 219) (2078 - 2080) (2085 - 2086)
	NECAME_06651	K12598	Both	(3 - 6) (64 - 66) (76 - 77) (708 - 711) (775 - 776) (794 - 795) (939 - 940)	(106 - 107) (260 - 279) (379 - 380) (742 - 743)
	NECAME_06654	K12618	Both	(642 - 655) (673 - 676) (696 - 698)	(136 - 147) (243 - 246) (248 - 251) (343 - 347) (378 - 380)
	NECAME_06663	K01619	Both	(40 - 45) (82 - 91) (240 - 259)	(8 - 9) (170 - 179)
	NECAME_06671	K06699	Both	(124 - 130) (140 - 155) (261 - 286) (325 - 327) (373 - 377) (385 - 392) (492 - 510) (557 - 558) (572 - 590)	(54 - 71) (104 - 106) (168 - 170) (200 - 202) (294 - 295) (414 - 415) (541 - 544)
	NECAME_06678	K11147	Both	(266 - 270)	(29 - 47) (159 - 174) (260 - 262) (274 - 276)
	NECAME_06680	K00901	Both	(130 - 144) (461 - 479) (542 - 545) (569 - 580) (600 - 606) (730 - 731) (755 - 759) (801 - 813) (908 - 911)	(229 - 230) (319 - 324) (641 - 644)
	NECAME_06706	K08743	Both	(96 - 126) (177 - 185) (294 - 295) (336 - 339)	(399 - 400)
	NECAME_06717	K03139	Both	(248 - 249) (375 - 376)	(259 - 260) (287 - 288) (314 - 324)
	NECAME_06755		Both	(19 - 20) (158 - 161) (276 - 278)	(26 - 52) (67 - 82) (97 - 123)
	NECAME_06796		Both	(334 - 337) (520 - 526)	(284 - 285) (450 - 451) (488 - 489)
	NECAME_06797	K14571	Both	(45 - 46) (71 - 110) (118 - 122) (169 - 175) (199 - 204) (211 - 212) (255 - 260) (476 - 477) (523 - 526) (544 - 551) (867 - 871)	(5 - 6) (12 - 13) (398 - 424) (642 - 643) (722 - 743)
	NECAME_06821	K02105	Both	(98 - 103) (172 - 175) (194 - 195) (424 - 430) (495 - 496) (586 - 589) (687 - 712)	(322 - 323) (359 - 360) (528 - 529)
	NECAME_06828		Both	(161 - 176) (200 - 204) (244 - 252) (694 - 709) (805 - 911) (929 - 986) (995 - 998)	(728 - 735)
	NECAME_06832	K00868	Both	(136 - 140) (206 - 207) (227 - 229) (230 - 233) (289 - 309)	(56 - 66)
	NECAME_06838	K01958	Both	(27 - 34) (202 - 307)	(532 - 533)
	NECAME_06845	K04698	Both	(171 - 177) (219 - 234)	(338 - 344)
	NECAME_06849	K13217	Both	(121 - 132) (167 - 172) (187 - 280) (507 - 514)	(287 - 288) (348 - 352) (382 - 388) (393 - 400) (406 - 409) (427 - 428)
	NECAME_06850	K13217	Both	(167 - 172) (187 - 280)	(427 - 428)
	NECAME_06853	K01641	Both	(49 - 50) (119 - 121) (254 - 259) (293 - 354) (371 - 374)	(151 - 152) (215 - 217)
	NECAME_06858		Both	(2388 - 2394)	(2313 - 2321) (2327 - 2331) (2420 - 2422) (2460 - 2592) (2615 - 2631) (2661 - 2697) (2709 - 2717) (2735 - 2738)
	NECAME_06872	K08963	Both	(341 - 342)	(309 - 316)
	NECAME_06880		Both	(118 - 121) (259 - 260)	(49 - 53) (140 - 149) (225 - 226)
	NECAME_06885		Both	(20 - 51) (158 - 160)	(134 - 136) (236 - 237)
	NECAME_06886	K13711	Both	(127 - 155) (202 - 206) (210 - 211) (229 - 251) (281 - 293)	(449 - 457)
	NECAME_06894	K00974	Both	(16 - 18) (127 - 201) (212 - 213) (289 - 290) (343 - 344)	(117 - 118) (258 - 259) (355 - 360) (381 - 385)
	NECAME_06895	K10260	Both	(132 - 223)	(331 - 364) (465 - 467) (545 - 547) (590 - 592) (674 - 675)
	NECAME_06914	K12874	Both	(450 - 481) (745 - 746) (764 - 775) (797 - 798) (964 - 969) (981 - 982) (990 - 991) (1388 - 1394) (1414 - 1424) (1448 - 1462)	(349 - 350) (396 - 398) (504 - 505) (616 - 618)
	NECAME_06933	K00471	Both	(19 - 34) (144 - 152) (401 - 402)	(101 - 102) (229 - 235) (258 - 325) (390 - 392) (423 - 431)
	NECAME_06952	K03027	Both	(298 - 300) (314 - 325) (335 - 348) (367 - 369) (518 - 520)	(125 - 128) (141 - 180) (185 - 211) (214 - 224) (245 - 247)
	NECAME_06960	K10951	Both	(77 - 86) (153 - 163) (188 - 223) (300 - 314) (361 - 373) (414 - 425) (462 - 480) (498 - 528) (542 - 545) (649 - 651) (742 - 747) (778 - 780) (826 - 829) (940 - 950) (1013 - 1014)	(863 - 865)
	NECAME_06980		Both	(28 - 30) (51 - 53) (70 - 90) (172 - 185) (314 - 318) (1308 - 1309) (1354 - 1356) (1600 - 1606)	(344 - 346) (375 - 380) (461 - 485) (508 - 566) (585 - 625) (691 - 705) (708 - 766) (808 - 866) (883 - 902) (927 - 935) (974 - 1037) (1046 - 1183) (1206 - 1229) (1418 - 1428) (1446 - 1448) (1510 - 1520) (1537 - 1538) (1638 - 1660) (1695 - 1696)
	NECAME_07025	K15009	Both	(34 - 58) (126 - 144) (212 - 213) (337 - 356) (422 - 430) (488 - 563) (579 - 664)	(291 - 292)
	NECAME_07035		Both	(192 - 269) (298 - 365) (376 - 380) (449 - 482) (529 - 563) (580 - 621)	(522 - 523)
	NECAME_07061		Both	(151 - 168) (203 - 206) (245 - 256) (359 - 361) (516 - 530) (719 - 727) (965 - 1075) (1150 - 1172) (1231 - 1246) (1343 - 1348)	(677 - 679) (858 - 863) (914 - 916)
	NECAME_07067		Both	(59 - 62)	(105 - 117)
	NECAME_07090	K05614	Both	(10 - 13) (175 - 186) (210 - 216)	(38 - 40) (125 - 127)
	NECAME_07093		Both	(226 - 228)	(164 - 165)
	NECAME_07107		Both	(491 - 493)	(225 - 229) (337 - 379)
	NECAME_07117	K01195	Both	(14 - 15) (24 - 31) (109 - 112) (132 - 167) (194 - 271) (283 - 291) (296 - 316) (414 - 417)	(484 - 485) (579 - 580)
	NECAME_07130	K13145	Both	(42 - 70) (123 - 124) (146 - 213) (227 - 234) (272 - 279) (317 - 330) (348 - 354) (360 - 362) (383 - 385) (433 - 438) (454 - 461) (566 - 571) (627 - 631) (688 - 692) (967 - 979)	(782 - 785) (905 - 908)
	NECAME_07134	K01672	Both	(119 - 125) (157 - 159)	(293 - 295)
	NECAME_07146	K03142	Both	(370 - 378) (470 - 474) (486 - 487)	(32 - 35)
	NECAME_07159		Both	(54 - 55) (169 - 181) (493 - 496) (515 - 519)	(256 - 258) (280 - 282)
	NECAME_07170		Both	(138 - 139) (228 - 229)	(77 - 78)
	NECAME_07177	K03679	Both	(193 - 194) (216 - 219)	(9 - 13)
	NECAME_07211	K02212	Both	(12 - 14) (30 - 34) (42 - 48) (56 - 69) (89 - 90) (98 - 99) (124 - 125) (134 - 136) (147 - 148) (258 - 259) (439 - 443) (825 - 826) (841 - 842)	(6 - 7) (184 - 192) (772 - 776)
	NECAME_07214	K13116	Both	(95 - 96) (120 - 122) (163 - 233)	(306 - 307) (450 - 452) (590 - 591)
	NECAME_07220		Both	(55 - 56) (104 - 105) (271 - 274)	(143 - 144)
	NECAME_07227	K14410	Both	(67 - 69) (225 - 226)	(164 - 165)
	NECAME_07248	K15193	Both	(82 - 93) (143 - 161) (247 - 253) (259 - 262) (289 - 296) (320 - 328) (349 - 351) (401 - 402) (442 - 459) (530 - 540) (596 - 600)	(5 - 7) (658 - 685) (709 - 720) (764 - 768)
	NECAME_07252	K03099	Both	(290 - 292) (312 - 314) (410 - 413) (465 - 486) (612 - 614) (688 - 692) (739 - 806)	(603 - 604)
	NECAME_07253		Both	(241 - 250) (262 - 275) (330 - 338) (344 - 357) (410 - 413) (443 - 455) (509 - 512) (522 - 539) (577 - 579) (739 - 806) (825 - 834)	(603 - 604)
	NECAME_07266		Both	(169 - 170) (228 - 229) (275 - 286) (414 - 438) (447 - 453) (482 - 488) (493 - 503)	(127 - 149) (214 - 218)
	NECAME_07268		Both	(149 - 150) (253 - 254) (282 - 288) (351 - 357) (411 - 415)	(205 - 208) (471 - 474)
	NECAME_07278	K00826	Both	(217 - 218)	(53 - 55) (64 - 65) (302 - 303) (368 - 374)
	NECAME_07285		Both	(82 - 89) (121 - 123) (251 - 253) (396 - 397) (459 - 460) (495 - 501) (704 - 706) (790 - 798) (863 - 865) (1003 - 1006) (1019 - 1022) (1052 - 1053) (1070 - 1073) (1229 - 1231)	(57 - 58) (142 - 143) (556 - 559) (591 - 597) (908 - 909) (1123 - 1129) (1179 - 1182) (1202 - 1211)
	NECAME_07287	K06839	Both	(115 - 137) (209 - 211) (243 - 247) (310 - 312) (608 - 615) (613 - 655)	(254 - 256)
	NECAME_07291	K13511	Both	(96 - 98) (163 - 193) (223 - 225)	(70 - 71) (128 - 129) (295 - 296) (327 - 332)
	NECAME_07294	K12840	Both	(64 - 71) (94 - 98) (123 - 126) (137 - 159) (168 - 169) (183 - 188) (200 - 203) (227 - 237)	(295 - 303)
	NECAME_07337		Both	(328 - 329) (350 - 357)	(114 - 121) (247 - 255)
	NECAME_07352	K13119	Both	(3 - 8) (85 - 87) (121 - 125) (213 - 229)	(44 - 45)
	NECAME_07360	K00681	Both	(71 - 72) (306 - 307) (414 - 529)	(79 - 180) (200 - 233) (638 - 639) (712 - 713) (727 - 730)
	NECAME_07378	K02960	Both	(86 - 98)	(138 - 139)
	NECAME_07379	K14563	Both	(60 - 61) (205 - 210) (216 - 222) (227 - 228) (239 - 248)	(7 - 16) (23 - 24) (27 - 33) (53 - 55) (85 - 86) (100 - 101) (149 - 150)
	NECAME_07390		Both	(40 - 53) (767 - 770)	(264 - 270)
	NECAME_07403	K08764	Both	(4 - 12) (31 - 32) (77 - 78) (364 - 396) (416 - 422) (433 - 434) (451 - 452) (472 - 473) (486 - 487)	(134 - 137) (249 - 250) (541 - 542)
	NECAME_07421	K03875	Both	(223 - 227) (267 - 268) (365 - 368) (409 - 410)	(292 - 294)
	NECAME_07426		Both	(171 - 172) (364 - 365) (402 - 403) (756 - 775) (837 - 849)	(91 - 92) (231 - 244) (459 - 463) (527 - 538) (580 - 583) (651 - 652)
	NECAME_07434	K14995	Both	(19 - 22) (35 - 58) (61 - 63) (75 - 76) (84 - 86) (351 - 352) (421 - 424)	(171 - 172) (247 - 248) (264 - 267)
	NECAME_07435	K01228	Both	(111 - 120) (125 - 170) (177 - 274) (281 - 303) (312 - 319) (328 - 351) (366 - 372) (381 - 389) (408 - 417) (425 - 491) (534 - 584) (590 - 609) (621 - 651)	(674 - 676) (680 - 683) (692 - 693)
	NECAME_07436	K01228	Both	(363 - 398) (408 - 417) (425 - 491) (590 - 609) (621 - 651) (676 - 680) (698 - 708) (711 - 727) (737 - 754) (769 - 771) (777 - 782) (791 - 811) (818 - 828)	(674 - 676) (680 - 683) (692 - 693)
	NECAME_07438	K01578	Both	(173 - 181) (279 - 281)	(343 - 357) (407 - 451)
	NECAME_07447	K14007	Both	(269 - 270) (351 - 352) (575 - 577) (815 - 816)	(11 - 13) (37 - 38) (196 - 200) (416 - 419) (464 - 467) (979 - 983)
	NECAME_07448	K02328	Both	(37 - 42) (154 - 174)	(125 - 129) (213 - 216) (247 - 249) (331 - 332)
	NECAME_07449	K00328	Both	(47 - 50) (103 - 108) (198 - 199) (220 - 221) (308 - 328)	(126 - 127) (264 - 265)
	NECAME_07456	K03178	Both	(246 - 247) (398 - 408) (475 - 488) (1001 - 1007)	(35 - 39) (278 - 286) (305 - 308) (727 - 728) (853 - 856) (948 - 952) (1080 - 1081)
	NECAME_07499	K09564	Both	(677 - 678) (848 - 849) (1018 - 1025) (1052 - 1078) (1134 - 1136) (1152 - 1156)	(419 - 432) (450 - 473) (522 - 564) (594 - 608) (647 - 665) (714 - 734) (915 - 926) (967 - 968)
	NECAME_07503	K14312	Both	(60 - 104) (133 - 149) (153 - 155) (218 - 224) (237 - 239) (255 - 284) (296 - 321) (333 - 340) (373 - 375) (379 - 384) (395 - 399) (492 - 493) (619 - 629) (640 - 652) (663 - 671) (718 - 748)	(116 - 117) (183 - 186) (363 - 364)
	NECAME_07506	K14312	Both	(75 - 77) (93 - 102) (198 - 199) (218 - 224) (260 - 264) (296 - 300) (556 - 595) (615 - 616) (679 - 698) (717 - 732) (777 - 785) (832 - 861)	(276 - 278) (363 - 364) (402 - 425)
	NECAME_07515	K15108	Both	(226 - 230) (262 - 264)	(110 - 122) (276 - 277) (300 - 333)
	NECAME_07517	K01254	Both	(540 - 541) (563 - 566) (575 - 576)	(32 - 33) (62 - 76) (146 - 174) (205 - 207) (258 - 264) (296 - 335) (374 - 405) (469 - 471) (635 - 636)
	NECAME_07538	K06278	Both	(137 - 138)	(69 - 95)
	NECAME_07552	K14407	Both	(205 - 208) (216 - 234) (240 - 264) (278 - 306)	(94 - 95) (106 - 109)
	NECAME_07604	K00253	Both	(257 - 259)	(36 - 38) (207 - 228)
	NECAME_07617		Both	(16 - 33) (52 - 71) (83 - 118) (647 - 648) (689 - 696) (712 - 713) (784 - 785) (841 - 842) (902 - 906) (914 - 920) (956 - 957) (968 - 969) (1021 - 1025) (1054 - 1057) (1093 - 1113)	(343 - 375) (393 - 410) (587 - 588) (620 - 622) (758 - 760)
	NECAME_07638	K12309	Both	(162 - 188) (229 - 230) (371 - 374) (426 - 456) (542 - 543) (564 - 565) (620 - 626) (667 - 691)	(280 - 282) (299 - 300) (323 - 325)
	NECAME_07639		Both	(98 - 167) (297 - 298) (540 - 544) (755 - 756) (854 - 879)	(254 - 259)
	NECAME_07647	K11205	Both	(51 - 58) (100 - 105) (130 - 131) (240 - 242)	(139 - 143) (187 - 188)
	NECAME_07680	K01870	Both	(313 - 317) (605 - 607) (704 - 705) (845 - 848) (867 - 870) (891 - 963) (1019 - 1027) (1036 - 1040) (1072 - 1079)	(73 - 139) (172 - 199) (249 - 250) (439 - 443) (477 - 482) (661 - 662) (667 - 668) (767 - 772)
	NECAME_07705	K00167	Both	(599 - 606)	(201 - 237) (249 - 263) (279 - 290) (295 - 302) (309 - 410)
	NECAME_07711	K02602	Both	(60 - 69)	(264 - 266)
	NECAME_07722	K01062	Both	(55 - 57) (214 - 237) (343 - 405)	(13 - 24) (195 - 196) (324 - 326)
	NECAME_07766		Both	(229 - 251) (331 - 350) (411 - 412) (423 - 430) (438 - 457)	(376 - 379)
	NECAME_07838	K13091	Both	(289 - 290) (333 - 334) (387 - 417)	(236 - 238) (247 - 250)
	NECAME_07867	K13577	Both	(134 - 189) (245 - 247)	(386 - 387)
	NECAME_07897		Both	(75 - 82) (128 - 158) (358 - 359) (486 - 496)	(236 - 248) (270 - 272) (341 - 343)
	NECAME_07907		Both	(29 - 31) (252 - 258) (381 - 383) (436 - 441) (576 - 597)	(301 - 303)
	NECAME_07914	K15264	Both	(413 - 415) (619 - 620)	(293 - 309) (360 - 364) (472 - 475) (682 - 684) (690 - 691) (740 - 741)
	NECAME_07917	K00432	Both	(11 - 18) (32 - 35) (151 - 152) (154 - 155)	(122 - 123)
	NECAME_07918	K14573	Both	(515 - 517) (581 - 595) (638 - 669) (701 - 704)	(719 - 720)
	NECAME_07968	K11716	Both	(183 - 184)	(68 - 70) (120 - 124) (152 - 154) (227 - 229)
	NECAME_07995	K14780	Both	(304 - 326) (342 - 391) (420 - 448) (467 - 548) (573 - 584) (759 - 767) (827 - 829)	(900 - 901)
	NECAME_08018	K14569	Both	(356 - 359) (409 - 436) (474 - 501) (515 - 539) (558 - 670) (743 - 744) (777 - 779) (789 - 801) (844 - 845) (1123 - 1125)	(717 - 718) (1188 - 1190)
	NECAME_08023	K13509	Both	(19 - 23)	(99 - 101) (233 - 234)
	NECAME_08025	K12829	Both	(161 - 172) (182 - 278) (283 - 319) (821 - 825) (832 - 838)	(379 - 381) (398 - 403) (454 - 458) (722 - 725) (782 - 783) (796 - 797) (868 - 869)
	NECAME_08034		Both	(350 - 368) (427 - 431)	(64 - 78) (183 - 195) (294 - 297)
	NECAME_08047	K12818	Both	(602 - 607) (870 - 871) (1019 - 1032) (1056 - 1057) (1082 - 1083)	(982 - 983) (1298 - 1299)
	NECAME_08058		Both	(26 - 27) (128 - 138) (295 - 297) (345 - 364) (736 - 754)	(83 - 84) (451 - 455) (623 - 624)
	NECAME_08076	K00503	Both	(396 - 397) (458 - 478) (528 - 534) (590 - 593) (604 - 605)	(575 - 578)
	NECAME_08093	K04936	Both	(270 - 375) (623 - 624) (1088 - 1090) (1243 - 1246) (1265 - 1295)	(583 - 584) (642 - 716) (801 - 803) (846 - 847) (995 - 1008) (1044 - 1046) (1065 - 1066)
	NECAME_08106	K10426	Both	(18 - 20) (91 - 106) (131 - 132) (171 - 172) (210 - 211) (217 - 246) (259 - 262) (355 - 361) (441 - 449)	(376 - 377)
	NECAME_08110	K03943	Both	(20 - 35) (38 - 40)	(190 - 217)
	NECAME_08111		Both	(254 - 270) (301 - 327) (330 - 361) (435 - 437) (541 - 542) (550 - 561) (581 - 603) (854 - 864) (867 - 869) (917 - 920) (944 - 959) (964 - 974) (1505 - 1527) (1535 - 1565) (1570 - 1582) (1589 - 1605) (1727 - 1750) (1755 - 1771) (2010 - 2011) (2015 - 2068) (2073 - 2081)	(657 - 658) (1097 - 1102) (1373 - 1398) (1430 - 1431)
	NECAME_08114	K11351	Both	(124 - 128)	(7 - 11) (55 - 57) (65 - 68) (164 - 166)
	NECAME_08121		Both	(100 - 170) (665 - 666) (799 - 800) (873 - 876) (925 - 926)	(682 - 690)
	NECAME_08133	K03934	Both	(25 - 32) (391 - 394) (700 - 701)	(43 - 44) (168 - 171) (737 - 739)
	NECAME_08155	K05546	Both	(124 - 129) (144 - 148) (186 - 239)	(164 - 165) (296 - 297) (518 - 519) (795 - 796) (807 - 813) (888 - 892) (934 - 935)
	NECAME_08175	K14015	Both	(16 - 90) (155 - 157) (405 - 406) (456 - 460) (568 - 571) (587 - 607)	(181 - 183) (416 - 418) (468 - 470) (529 - 530) (550 - 551)
	NECAME_08176	K13988	Both	(20 - 53) (56 - 74) (106 - 107) (120 - 122) (180 - 192) (195 - 197) (238 - 247) (262 - 263) (293 - 294)	(145 - 146) (334 - 398) (407 - 467)
	NECAME_08182	K08765	Both	(85 - 139) (513 - 514)	(699 - 703)
	NECAME_08187		Both	(107 - 110) (176 - 178)	(11 - 13) (152 - 155) (206 - 216)
	NECAME_08196	K12813	Both	(8 - 23) (583 - 585) (602 - 607) (665 - 677) (1012 - 1025) (1543 - 1544)	(876 - 877) (1153 - 1154) (1298 - 1299) (1587 - 1591)
	NECAME_08208		Both	(175 - 181)	(283 - 288)
	NECAME_08210		Both	(8 - 11) (15 - 25) (40 - 43) (58 - 63) (80 - 89) (103 - 104)	(145 - 149) (361 - 370) (384 - 386)
	NECAME_08218	K11540	Both	(193 - 194) (262 - 263) (378 - 380) (407 - 411) (1704 - 1707) (1892 - 1913) (1934 - 1944) (1960 - 1974) (2154 - 2182)	(80 - 81) (113 - 115) (744 - 745) (812 - 814) (843 - 844) (954 - 955) (1100 - 1119) (1295 - 1302) (1428 - 1430) (1751 - 1752) (2011 - 2012) (2234 - 2248)
	NECAME_08225	K02900	Both	(94 - 97)	(111 - 130) (139 - 150) (153 - 155) (168 - 196) (201 - 214)
	NECAME_08227	K12886	Both	(18 - 20) (35 - 42) (110 - 134) (141 - 144) (232 - 240) (259 - 287) (299 - 302) (311 - 314) (318 - 323) (343 - 352) (364 - 372) (425 - 426)	(385 - 387)
	NECAME_08239	K05289	Both	(263 - 265) (323 - 326) (404 - 430) (448 - 451) (488 - 498)	(233 - 234) (540 - 543) (569 - 571)
	NECAME_08247	K11128	Both	(6 - 29) (37 - 40) (49 - 50) (91 - 93)	(162 - 174) (176 - 178) (192 - 198) (202 - 203) (212 - 213) (223 - 228) (231 - 233) (238 - 240)
	NECAME_08284		Both	(496 - 500) (541 - 573) (638 - 675) (712 - 792) (820 - 845) (880 - 890) (899 - 945) (982 - 1024) (1033 - 1047) (1098 - 1100) (1159 - 1163) (1374 - 1376) (1440 - 1447) (1498 - 1529)	(309 - 311) (395 - 396) (1224 - 1231)
	NECAME_08287	K12878	Both	(206 - 214) (345 - 346) (432 - 439)	(29 - 31) (285 - 295) (558 - 560) (571 - 576) (627 - 681) (698 - 739) (755 - 779)
	NECAME_08289	K14304	Both	(129 - 138) (159 - 188) (227 - 236) (364 - 367) (391 - 392) (415 - 417) (420 - 479) (506 - 508) (613 - 620)	(298 - 299) (493 - 494) (528 - 530) (592 - 593)
	NECAME_08312	K03341	Both	(180 - 201) (207 - 269)	(41 - 70)
	NECAME_08328		Both	(25 - 33) (59 - 62) (111 - 114) (194 - 196) (455 - 458)	(80 - 81) (224 - 226) (247 - 248) (259 - 261) (317 - 318) (350 - 353) (424 - 427) (480 - 484)
	NECAME_08349		Both	(472 - 473)	(24 - 38) (58 - 61) (377 - 388) (508 - 509) (638 - 639) (712 - 713) (727 - 730)
	NECAME_08369	K11204	Both	(148 - 149) (512 - 513)	(84 - 87) (184 - 185) (230 - 232) (424 - 425) (627 - 638)
	NECAME_08371	K00627	Both	(199 - 202) (211 - 319) (350 - 352) (391 - 392) (408 - 414) (607 - 608)	(469 - 474) (577 - 578)
	NECAME_08390	K00234	Both	(19 - 23) (44 - 51)	(428 - 429) (534 - 551) (664 - 674) (687 - 701)
	NECAME_08391		Both	(59 - 65) (96 - 100) (246 - 253) (302 - 307)	(144 - 147)
	NECAME_08398	K00901	Both	(16 - 56) (276 - 290) (301 - 303) (316 - 319) (342 - 349) (355 - 404) (471 - 472) (505 - 506) (942 - 943)	(85 - 87) (142 - 143) (178 - 179) (187 - 189) (522 - 523) (703 - 704) (746 - 759) (813 - 816) (856 - 857)
	NECAME_08409		Both	(2 - 19) (84 - 86) (228 - 273) (488 - 489)	(44 - 46) (435 - 436) (467 - 468) (505 - 506)
	NECAME_08416	K01196	Both	(99 - 108) (115 - 138) (282 - 309) (321 - 332) (480 - 510) (691 - 699) (756 - 758) (773 - 792) (829 - 836) (868 - 883) (984 - 985) (1055 - 1062) (1075 - 1079) (1201 - 1202) (1326 - 1330) (1356 - 1362)	(357 - 358) (365 - 368) (924 - 925) (1125 - 1132)
	NECAME_08430	K02929	Both	(74 - 87)	(13 - 14)
	NECAME_08440	K12580	Both	(249 - 252) (309 - 313) (327 - 332) (388 - 390) (443 - 449) (455 - 457) (485 - 490) (577 - 581) (594 - 598)	(150 - 151) (162 - 168) (205 - 206) (519 - 521)
	NECAME_08446	K14559	Both	(72 - 73) (94 - 96) (172 - 188) (234 - 257) (346 - 358) (558 - 559)	(483 - 484) (595 - 605) (621 - 631) (657 - 797)
	NECAME_08448	K12857	Both	(32 - 35) (48 - 50)	(345 - 375) (397 - 422) (426 - 441) (461 - 568)
	NECAME_08465		Both	(295 - 300) (337 - 339) (397 - 398)	(139 - 142) (262 - 263)
	NECAME_08476	K10582	Both	(176 - 177) (213 - 216) (398 - 399)	(280 - 281) (291 - 300)
	NECAME_08487		Both	(10 - 11) (36 - 37)	(379 - 380)
	NECAME_08492	K01556	Both	(248 - 251) (261 - 306)	(21 - 26) (384 - 385)
	NECAME_08499	K09490	Both	(722 - 723)	(103 - 104)
	NECAME_08505		Both	(115 - 125) (293 - 294) (353 - 354) (422 - 427) (495 - 497) (548 - 550) (563 - 564) (597 - 610) (717 - 718)	(201 - 203) (252 - 253) (784 - 785)
	NECAME_08517	K12850	Both	(260 - 302) (305 - 320) (334 - 343) (350 - 359) (364 - 399) (411 - 455) (467 - 470) (485 - 486) (505 - 517)	(6 - 8) (33 - 48) (58 - 59)
	NECAME_08554	K10950	Both	(252 - 264) (352 - 354)	(104 - 128) (162 - 166) (301 - 302) (457 - 461)
	NECAME_08562	K03434	Both	(279 - 281) (374 - 375)	(69 - 150) (157 - 168) (170 - 199)
	NECAME_08564	K04710	Both	(35 - 37) (79 - 80) (228 - 256) (315 - 316)	(119 - 120) (148 - 150) (279 - 280)
	NECAME_08571		Both	(139 - 160) (171 - 214) (220 - 293) (394 - 407) (414 - 443)	(314 - 316)
	NECAME_08578	K15174	Both	(18 - 28) (342 - 344)	(55 - 56) (97 - 99) (371 - 372) (409 - 542) (573 - 638) (653 - 699) (720 - 773) (803 - 822) (832 - 835)
	NECAME_08604	K01784	Both	(154 - 178) (349 - 425)	(268 - 270)
	NECAME_08611	K12816	Both	(27 - 31) (41 - 49) (144 - 147)	(225 - 232) (496 - 497)
	NECAME_08614	K13111	Both	(134 - 135) (394 - 399) (409 - 410)	(442 - 443)
	NECAME_08623	K01231	Both	(346 - 358) (523 - 527) (585 - 598) (605 - 630)	(30 - 46) (101 - 120) (152 - 157) (207 - 208) (248 - 249) (323 - 324)
	NECAME_08626		Both	(869 - 870)	(160 - 163) (339 - 344) (510 - 511) (592 - 594) (663 - 665)
	NECAME_08642		Both	(515 - 533) (578 - 606) (623 - 638) (651 - 652) (657 - 661) (722 - 723) (735 - 736) (739 - 750) (772 - 779) (806 - 814)	(701 - 704) (799 - 800)
	NECAME_08679	K06110	Both	(235 - 237) (408 - 434) (448 - 459) (484 - 490)	(164 - 166) (196 - 198) (207 - 212) (241 - 242) (251 - 265)
	NECAME_08681	K06110	Both	(408 - 434) (448 - 459) (467 - 478)	(207 - 212) (241 - 242)
	NECAME_08684		Both	(38 - 43)	(196 - 205) (216 - 252) (275 - 325) (340 - 353)
	NECAME_08686	K14550	Both	(16 - 17) (50 - 64) (84 - 121) (151 - 227) (237 - 262) (291 - 359) (379 - 393) (478 - 479) (487 - 504) (545 - 546) (558 - 563) (586 - 587)	(131 - 138) (420 - 422)
	NECAME_08687		Both	(50 - 64) (68 - 75) (84 - 121) (151 - 227) (237 - 262) (291 - 359) (379 - 393) (405 - 407) (421 - 424) (487 - 504)	(30 - 37)
	NECAME_08726		Both	(515 - 518)	(641 - 642)
	NECAME_08745	K01681	Both	(481 - 501)	(319 - 343)
	NECAME_08767	K01529	Both	(360 - 373) (365 - 370) (389 - 397) (404 - 420) (447 - 465) (530 - 588) (601 - 674) (703 - 740) (787 - 788) (1106 - 1261) (1276 - 1303) (1308 - 1379) (1459 - 1461) (1540 - 1542) (1936 - 1939) (2153 - 2154) (2358 - 2359) (2486 - 2492) (2505 - 2517) (2526 - 2540) (2562 - 2568)	(860 - 861) (930 - 952) (964 - 965) (1066 - 1067) (1084 - 1085) (1419 - 1420) (1505 - 1506) (1588 - 1590) (1636 - 1637) (1861 - 1864) (1940 - 1943) (1979 - 1993) (2002 - 2007) (2219 - 2220) (2576 - 2577)
	NECAME_08782	K00857	Both	(2 - 6)	(62 - 63) (78 - 80) (93 - 95) (208 - 210)
	NECAME_08799		Both	(260 - 262)	(16 - 19) (68 - 84) (140 - 141)
	NECAME_08800	K00306	Both	(111 - 119) (157 - 180) (211 - 213) (299 - 302)	(235 - 237) (252 - 254) (314 - 315)
	NECAME_08831	K12566	Both	(38 - 41) (121 - 122) (149 - 150) (185 - 187) (222 - 223)	(253 - 255)
	NECAME_08833	K01192	Both	(770 - 797) (819 - 824) (829 - 830) (839 - 868) (871 - 893)	(511 - 514) (609 - 610) (632 - 644) (669 - 670)
	NECAME_08835		Both	(375 - 377) (383 - 420) (426 - 480) (491 - 527) (537 - 569) (589 - 599) (619 - 645)	(609 - 610) (669 - 670)
	NECAME_08858		Both	(428 - 442) (481 - 485)	(384 - 406)
	NECAME_08870	K00281	Both	(255 - 256) (446 - 447) (1025 - 1027)	(337 - 341) (493 - 511) (519 - 534) (547 - 548) (837 - 840) (847 - 851)
	NECAME_08871		Both	(207 - 235)	(48 - 78) (117 - 118)
	NECAME_08877	K01835	Both	(36 - 52) (201 - 202) (494 - 496)	(123 - 127) (239 - 242) (274 - 284) (422 - 431) (510 - 529) (586 - 588) (624 - 626)
	NECAME_08880	K09881	Both	(139 - 142) (160 - 161) (170 - 172) (186 - 189)	(115 - 117) (261 - 262) (306 - 309) (334 - 338) (342 - 347) (356 - 363) (392 - 410) (441 - 460)
	NECAME_08882		Both	(207 - 210) (259 - 273) (304 - 312) (363 - 393) (420 - 427) (592 - 623) (635 - 712) (780 - 782) (821 - 822) (880 - 917) (946 - 949) (960 - 966) (1008 - 1110) (1136 - 1144) (1227 - 1229) (1362 - 1439) (1456 - 1471) (1482 - 1505) (1572 - 1588) (1695 - 1727) (1752 - 1787) (1848 - 1859) (2043 - 2046) (2071 - 2078) (2139 - 2178) (2234 - 2266) (2395 - 2401) (2449 - 2457) (2493 - 2497) (2537 - 2545)	(505 - 509) (546 - 547) (1923 - 1924)
	NECAME_08887	K05745	Both	(1028 - 1029)	(740 - 741) (809 - 810)
	NECAME_08924	K02542	Both	(9 - 16) (37 - 86) (693 - 694) (698 - 699) (714 - 719) (805 - 817)	(100 - 106) (387 - 388) (569 - 571) (745 - 748)
	NECAME_08942	K14787	Both	(102 - 103) (154 - 168) (239 - 240) (245 - 258) (264 - 338)	(127 - 128) (487 - 489) (623 - 624) (669 - 673) (687 - 697) (728 - 730) (735 - 738) (790 - 792) (855 - 856)
	NECAME_08960	K09291	Both	(78 - 79) (132 - 133) (276 - 310) (511 - 522) (644 - 668) (1120 - 1121) (1200 - 1204) (1297 - 1318) (1331 - 1388) (1427 - 1478)	(919 - 922) (1016 - 1026)
	NECAME_09006	K14404	Both	(350 - 361)	(184 - 208) (217 - 274) (301 - 302) (447 - 449) (481 - 483)
	NECAME_09007	K13105	Both	(32 - 41) (190 - 204) (219 - 227) (254 - 257) (288 - 304) (321 - 328) (358 - 365) (388 - 393) (445 - 446)	(151 - 152)
	NECAME_09024		Both	(1364 - 1366) (1460 - 1474) (1505 - 1517) (1561 - 1565) (1609 - 1634) (1685 - 1691) (1748 - 1782) (1805 - 1897) (1940 - 1970) (2002 - 2031) (2099 - 2107)	(1303 - 1304)
	NECAME_09058		Both	(51 - 53) (63 - 86) (87 - 94) (113 - 135) (145 - 152) (186 - 194) (204 - 221) (241 - 264) (279 - 287)	(175 - 177)
	NECAME_09069	K01966	Both	(98 - 100) (125 - 156)	(36 - 38) (556 - 558)
	NECAME_09079	K01897	Both	(322 - 326) (367 - 368) (587 - 588) (619 - 620) (766 - 767)	(45 - 47) (62 - 69) (80 - 84) (131 - 165) (445 - 463) (737 - 738)
	NECAME_09094	K12881	Both	(51 - 59) (93 - 103) (139 - 140) (164 - 165) (247 - 250) (253 - 255)	(31 - 33) (73 - 74) (201 - 207) (224 - 234) (261 - 262)
	NECAME_09105		Both	(224 - 245) (248 - 253) (322 - 328) (573 - 574)	(402 - 403) (420 - 422) (665 - 669)
	NECAME_09106	K14210	Both	(34 - 53) (233 - 241) (251 - 252) (269 - 277) (332 - 336) (389 - 404) (499 - 501) (617 - 620)	(116 - 121) (179 - 181) (595 - 600)
	NECAME_09110		Both	(72 - 79) (107 - 130) (138 - 141) (272 - 285) (472 - 551)	(327 - 328)
	NECAME_09119		Both	(67 - 68) (149 - 150)	(172 - 173) (270 - 273)
	NECAME_09145	K04646	Both	(429 - 492) (1301 - 1329) (1673 - 1677)	(43 - 47) (414 - 415) (530 - 531) (547 - 550) (862 - 881)
	NECAME_09151	K12890	Both	(52 - 53) (211 - 212) (234 - 237)	(107 - 115) (245 - 248)
	NECAME_09153		Both	(52 - 53) (211 - 215) (211 - 212) (234 - 237)	(107 - 115) (118 - 122) (245 - 248)
	NECAME_09154	K12890	Both	(52 - 53) (211 - 212) (234 - 237) (246 - 252)	(107 - 115)
	NECAME_09155	K12890	Both	(52 - 53) (211 - 212) (234 - 237)	(107 - 115) (245 - 248)
	NECAME_09156	K12890	Both	(52 - 53) (211 - 215) (211 - 212) (234 - 237)	(107 - 115) (245 - 248)
	NECAME_09168		Both	(352 - 380) (394 - 397) (424 - 532) (541 - 542) (586 - 589) (594 - 602) (612 - 616)	(151 - 154)
	NECAME_09169	K11886	Both	(260 - 262) (330 - 388) (405 - 409) (480 - 483)	(538 - 539) (648 - 649)
	NECAME_09170	K12843	Both	(141 - 144) (307 - 317) (389 - 390) (624 - 628)	(27 - 29) (62 - 64) (276 - 277) (406 - 408) (668 - 680)
	NECAME_09171	K11886	Both	(721 - 732) (750 - 833) (845 - 910) (921 - 939) (954 - 1018) (1021 - 1050) (1066 - 1169) (1312 - 1336) (1374 - 1397)	(1184 - 1186)
	NECAME_09182		Both	(89 - 95) (112 - 113)	(5 - 7) (25 - 34) (39 - 48) (136 - 137) (148 - 149)
	NECAME_09185		Both	(22 - 51) (114 - 115) (126 - 128) (178 - 181) (220 - 221) (312 - 315)	(13 - 14) (147 - 148) (164 - 168) (231 - 232)
	NECAME_09203	K01047	Both	(207 - 208) (314 - 315)	(375 - 386) (415 - 421) (452 - 456) (519 - 552) (587 - 597)
	NECAME_09225	K12741	Both	(201 - 211) (294 - 295)	(4 - 10)
	NECAME_09227	K14401	Both	(573 - 639) (902 - 943) (971 - 985) (988 - 993) (1019 - 1038) (1045 - 1047) (1070 - 1074) (1082 - 1083) (1098 - 1120) (1144 - 1150) (1155 - 1181) (1196 - 1198) (1208 - 1209) (1226 - 1231) (1237 - 1260) (1279 - 1281) (1296 - 1303)	(994 - 995) (1011 - 1012)
	NECAME_09230	K14401	Both	(412 - 516) (522 - 562) (573 - 639) (650 - 681) (902 - 943)	(994 - 995) (1256 - 1258)
	NECAME_09232	K03354	Both	(160 - 230) (262 - 267)	(317 - 319) (370 - 374) (511 - 516) (585 - 589)
	NECAME_09259	K13192	Both	(345 - 346) (372 - 377) (441 - 492) (615 - 616) (672 - 685) (804 - 811) (846 - 898)	(932 - 933)
	NECAME_09278	K12734	Both	(10 - 11)	(156 - 163) (171 - 177)
	NECAME_09309	K10754	Both	(235 - 246) (359 - 364) (391 - 418) (468 - 487) (576 - 587) (830 - 839) (865 - 870) (900 - 902)	(324 - 325) (436 - 437) (627 - 629) (710 - 713) (941 - 965)
	NECAME_09320	K15698	Both	(36 - 40)	(170 - 186) (270 - 274) (292 - 296) (427 - 434) (469 - 474) (510 - 518) (562 - 568)
	NECAME_09328	K03021	Both	(1648 - 1649) (1874 - 1919)	(1434 - 1435) (1688 - 1692) (1704 - 1706) (1753 - 1754) (2063 - 2064) (2254 - 2259) (2275 - 2277)
	NECAME_09352	K14397	Both	(57 - 71)	(139 - 155)
	NECAME_09353	K15085	Both	(28 - 31) (126 - 129) (221 - 222) (258 - 260)	(67 - 68)
	NECAME_09375	K00161	Both	(28 - 71)	(339 - 346) (427 - 434)
	NECAME_09377	K10597	Both	(246 - 287) (350 - 354) (442 - 453) (483 - 486) (728 - 729) (749 - 753) (872 - 873) (914 - 915) (989 - 992) (1123 - 1148)	(526 - 529) (617 - 619) (815 - 819) (1029 - 1030) (1176 - 1178)
	NECAME_09429		Both	(31 - 53) (131 - 134) (164 - 165) (308 - 314) (335 - 337) (362 - 366) (429 - 433) (473 - 485) (565 - 568) (613 - 635) (690 - 697) (805 - 807) (965 - 971) (1005 - 1089) (1130 - 1132)	(245 - 248) (674 - 675) (843 - 844) (861 - 871) (1194 - 1195)
	NECAME_09435	K02540	Both	(6 - 10) (32 - 39) (442 - 443) (470 - 539)	(96 - 100) (117 - 118) (127 - 130) (159 - 161) (202 - 203) (232 - 234) (752 - 755) (766 - 784) (931 - 933)
	NECAME_09441	K14788	Both	(155 - 190) (218 - 222)	(280 - 282) (447 - 451) (468 - 476) (518 - 530) (559 - 564) (602 - 608) (628 - 631) (655 - 658) (692 - 695) (715 - 716)
	NECAME_09502	K10373	Both	(59 - 60)	(164 - 225) (290 - 311)
	NECAME_09503	K14003	Both	(29 - 30) (47 - 59) (242 - 244) (277 - 279)	(2 - 6) (171 - 173) (194 - 204) (224 - 225) (305 - 309) (320 - 321) (385 - 390) (422 - 425)
	NECAME_09526	K01950	Both	(539 - 541) (866 - 868) (1071 - 1072)	(467 - 468) (558 - 559) (613 - 614) (713 - 715)
	NECAME_09531		Both	(114 - 115)	(225 - 226)
	NECAME_09547	K14009	Both	(221 - 232) (240 - 244) (266 - 280)	(141 - 143)
	NECAME_09559	K04501	Both	(299 - 439) (447 - 448) (494 - 553) (562 - 665) (783 - 794)	(736 - 737) (806 - 807) (825 - 826)
	NECAME_09560	K06269	Both	(303 - 304)	(8 - 9)
	NECAME_09564	K10881	Both	(71 - 87)	(17 - 18) (39 - 42)
	NECAME_09566		Both	(29 - 44) (81 - 108) (260 - 261)	(188 - 191) (341 - 369) (394 - 407) (431 - 433)
	NECAME_09573	K13102	Both	(157 - 159) (410 - 411)	(197 - 198) (221 - 247) (262 - 311) (358 - 359) (447 - 455) (472 - 508) (514 - 541)
	NECAME_09574	K15015	Both	(72 - 74) (111 - 114) (175 - 180) (196 - 201) (234 - 236) (287 - 301) (318 - 329) (413 - 451)	(376 - 377)
	NECAME_09578		Both	(2 - 18) (33 - 48)	(190 - 192)
	NECAME_09594		Both	(275 - 280) (353 - 355) (370 - 371) (387 - 394) (437 - 440)	(282 - 283) (421 - 422)
	NECAME_09605	K08064	Both	(58 - 95) (125 - 126) (176 - 193) (241 - 251) (255 - 259)	(326 - 333)
	NECAME_09624	K15044	Both	(109 - 112) (142 - 148)	(447 - 448)
	NECAME_09641	K06816	Both	(647 - 650)	(254 - 259) (285 - 286) (395 - 396) (424 - 427) (464 - 467) (492 - 494) (527 - 548) (615 - 620) (707 - 712) (859 - 865) (1011 - 1015) (1035 - 1040) (1087 - 1088) (1102 - 1104)
	NECAME_09671	K04364	Both	(157 - 160)	(77 - 78)
	NECAME_09680		Both	(117 - 120) (174 - 175) (190 - 193) (297 - 303) (469 - 471) (518 - 526)	(97 - 98) (359 - 360)
	NECAME_09686	K07508	Both	(92 - 109)	(251 - 256)
	NECAME_09688	K01969	Both	(403 - 405) (547 - 548) (624 - 625)	(16 - 35) (51 - 61) (291 - 301) (309 - 320) (325 - 345) (519 - 521) (568 - 569)
	NECAME_09704	K12572	Both	(495 - 504) (595 - 597) (630 - 651)	(556 - 557)
	NECAME_09711	K00315	Both	(290 - 293) (337 - 338) (374 - 375) (392 - 394) (465 - 467) (486 - 515) (772 - 773)	(85 - 87) (159 - 162) (248 - 249) (593 - 595) (608 - 621) (694 - 695) (805 - 814) (825 - 827) (856 - 857)
	NECAME_09715		Both	(123 - 129) (254 - 255) (269 - 271) (297 - 299) (374 - 377)	(15 - 17) (35 - 36) (64 - 69) (541 - 542) (555 - 568) (575 - 663) (702 - 703) (764 - 765) (797 - 799) (836 - 837)
	NECAME_09723	K03010	Both	(1473 - 1474) (1633 - 1645) (2106 - 2108)	(1557 - 1578) (2063 - 2064)
	NECAME_09724	K12606	Both	(162 - 194)	(12 - 14) (24 - 35) (295 - 299)
	NECAME_09729	K10755	Both	(72 - 73) (83 - 85) (133 - 135) (142 - 143)	(43 - 49) (62 - 68) (156 - 160)
	NECAME_09731	K06125	Both	(247 - 317)	(338 - 342) (356 - 358)
	NECAME_09737		Both	(1170 - 1173) (1213 - 1215) (1222 - 1225) (1282 - 1283)	(621 - 692) (697 - 725) (729 - 858) (903 - 904) (965 - 968) (977 - 979) (1054 - 1058) (1242 - 1244) (1257 - 1262) (1351 - 1364)
	NECAME_09741	K01011	Both	(274 - 277)	(53 - 59) (126 - 127) (185 - 187) (200 - 207)
	NECAME_09745	K12309	Both	(297 - 333) (371 - 374) (564 - 565) (608 - 609) (620 - 626) (667 - 691)	(27 - 31) (106 - 124) (144 - 159) (172 - 174) (262 - 264) (280 - 282)
	NECAME_09759		Both	(93 - 94)	(3 - 4) (9 - 17) (23 - 24) (41 - 45) (56 - 58) (66 - 73) (158 - 161)
	NECAME_09780	K00411	Both	(30 - 34) (46 - 47)	(71 - 79) (89 - 97) (141 - 142)
	NECAME_09804		Both	(423 - 442)	(337 - 338)
	NECAME_09823		Both	(71 - 74) (96 - 115) (170 - 180) (291 - 293) (527 - 544)	(399 - 403)
	NECAME_09824	K12826	Both	(203 - 204)	(51 - 79) (93 - 116) (129 - 135) (155 - 162) (232 - 235) (253 - 263) (290 - 296) (331 - 332) (344 - 346) (357 - 362) (379 - 385) (441 - 442) (452 - 461) (475 - 476) (543 - 545) (563 - 569) (575 - 579) (598 - 632) (638 - 640)
	NECAME_09829	K00408	Both	(94 - 95) (139 - 143)	(249 - 250) (304 - 305)
	NECAME_09832	K12610	Both	(132 - 160) (178 - 181) (196 - 217) (245 - 259) (290 - 319) (333 - 339) (346 - 369) (433 - 439)	(9 - 20) (29 - 39) (421 - 423)
	NECAME_09853	K04346	Both	(18 - 24) (38 - 49)	(83 - 84) (142 - 143)
	NECAME_09861		Both	(156 - 184)	(241 - 243)
	NECAME_09868	K02541	Both	(97 - 98) (293 - 295) (539 - 542) (556 - 560) (658 - 663)	(8 - 11) (765 - 767) (781 - 782)
	NECAME_09918	K01251	Both	(69 - 95)	(123 - 124) (377 - 380)
	NECAME_09923	K12830	Both	(646 - 649) (657 - 661) (987 - 995)	(25 - 26) (830 - 831) (924 - 925)
	NECAME_09929		Both	(178 - 212)	(64 - 65) (91 - 92) (240 - 241) (387 - 392) (437 - 439)
	NECAME_09933		Both	(340 - 341) (495 - 497) (936 - 938) (1018 - 1024) (1058 - 1059)	(140 - 161) (203 - 271) (405 - 424) (444 - 445) (534 - 539) (565 - 569) (686 - 689) (710 - 714) (760 - 761) (792 - 796) (1146 - 1147)
	NECAME_09992	K09699	Both	(8 - 12) (24 - 27) (38 - 63) (235 - 236) (242 - 274)	(140 - 147) (160 - 178) (310 - 330)
	NECAME_10003		Both	(89 - 103) (97 - 103) (133 - 135) (148 - 149) (168 - 171) (185 - 211) (237 - 242) (264 - 265) (296 - 303)	(122 - 123) (262 - 263)
	NECAME_10004		Both	(454 - 583) (765 - 780) (881 - 885) (974 - 991) (1163 - 1164)	(318 - 322) (386 - 388) (432 - 433) (603 - 604) (612 - 613) (636 - 637) (722 - 726) (1063 - 1065) (1109 - 1111) (1116 - 1117) (1144 - 1147)
	NECAME_10023	K01623	Both	(113 - 114) (188 - 195) (396 - 397)	(48 - 52)
	NECAME_10037	K00864	Both	(171 - 209) (256 - 262) (474 - 476)	(134 - 135) (423 - 424)
	NECAME_10049	K14402	Both	(142 - 143) (293 - 329) (709 - 711) (720 - 730) (757 - 775)	(369 - 377) (406 - 408) (422 - 424) (442 - 449) (471 - 514) (529 - 535) (584 - 585)
	NECAME_10067	K01158	Both	(20 - 33) (60 - 61) (89 - 91) (137 - 140)	(205 - 207)
	NECAME_10068		Both	(60 - 61) (89 - 91) (137 - 140) (317 - 337)	(205 - 207)
	NECAME_10074		Both	(669 - 699) (811 - 812) (876 - 877) (910 - 911) (1153 - 1154) (1634 - 1636) (1942 - 1946) (2051 - 2062) (2115 - 2118) (2245 - 2251)	(1191 - 1202) (1260 - 1262) (1353 - 1359) (1456 - 1460) (1530 - 1549) (1890 - 1901) (1979 - 1981)
	NECAME_10075		Both	(732 - 816) (829 - 889) (900 - 913) (917 - 1013) (1062 - 1081) (1090 - 1127) (1145 - 1150) (1164 - 1173) (1214 - 1242) (1264 - 1279) (1300 - 1302) (1317 - 1322) (1398 - 1412) (1423 - 1433) (1447 - 1455) (1458 - 1464) (1478 - 1501) (1567 - 1586) (1608 - 1609) (1629 - 1646) (1653 - 1660) (1673 - 1694) (1714 - 1736) (1737 - 1741) (1756 - 1759) (1773 - 1792) (1816 - 1824) (1861 - 1866) (1881 - 1923) …	(1260 - 1262) (1710 - 1711)
	NECAME_10089	K00254	Both	(258 - 261)	(84 - 85) (133 - 135) (201 - 202) (367 - 369)
	NECAME_10106	K02432	Both	(104 - 108) (161 - 172) (218 - 221) (243 - 264) (306 - 309) (389 - 390)	(524 - 529) (581 - 591)
	NECAME_10129		Both	(45 - 46) (56 - 62) (224 - 225) (286 - 287)	(196 - 198)
	NECAME_10199	K11428	Both	(35 - 48) (60 - 103) (114 - 127) (141 - 163) (175 - 177)	(226 - 227) (304 - 305)
	NECAME_10225		Both	(14 - 19)	(221 - 246) (327 - 332)
	NECAME_10232		Both	(23 - 24) (246 - 262) (286 - 292) (313 - 317) (326 - 331) (339 - 342) (354 - 355)	(3 - 4) (61 - 62) (132 - 135) (186 - 197)
	NECAME_10236	K02516	Both	(101 - 158) (165 - 184) (275 - 284) (355 - 356) (488 - 499) (508 - 549) (575 - 613)	(201 - 207) (390 - 399)
	NECAME_10242	K01867	Both	(296 - 298) (341 - 342)	(154 - 155) (202 - 203) (217 - 218)
	NECAME_10244	K01712	Both	(224 - 231) (239 - 240) (317 - 377) (410 - 414) (758 - 759)	(81 - 100) (503 - 504) (617 - 629)
	NECAME_10247		Both	(741 - 742) (787 - 791) (1045 - 1046) (1057 - 1058) (1444 - 1472) (1743 - 1792) (2056 - 2129) (2661 - 2665) (2707 - 2708) (3029 - 3033) (3271 - 3272) (3347 - 3348) (3442 - 3443) (3500 - 3502) (3681 - 3682) (3710 - 3714) (3726 - 3727) (3729 - 3738) (3774 - 3778) (3785 - 3787) (3801 - 3807) (3967 - 3968) (4706 - 4707)	(2699 - 2701) (3352 - 3353) (3456 - 3459) (4139 - 4145)
	NECAME_10248		Both	(741 - 742) (741 - 744) (787 - 791) (1045 - 1046) (1741 - 1742) (1747 - 1748) (2057 - 2059) (2091 - 2097) (2102 - 2107) (2659 - 2670) (2661 - 2665) (2696 - 2697) (2707 - 2708) (3337 - 3339) (3347 - 3348) (3347 - 3353) (3442 - 3443) (3500 - 3502) (3560 - 3561) (3681 - 3682) (3710 - 3714) (3729 - 3738) (3774 - 3778) (3952 - 3953) (3967 - 3968) (3967 - 3972) (5106 - 5117) (5120 - 5121) (5135 - 5148)…	(1985 - 2037) (2699 - 2701) (2845 - 2860) (4101 - 4127) (4139 - 4145)
	NECAME_10249		Both	(756 - 770) (787 - 791) (810 - 882) (920 - 936) (1045 - 1046) (1444 - 1472) (1743 - 1792) (2056 - 2129) (2129 - 2134) (2659 - 2670) (2661 - 2665) (3019 - 3020) (3323 - 3325) (3347 - 3348) (3442 - 3443) (3489 - 3491) (3500 - 3502) (3681 - 3682) (3710 - 3714) (3729 - 3738) (3774 - 3778) (3952 - 3953) (3967 - 4132) (4158 - 4167)	(2699 - 2701) (3352 - 3353) (4139 - 4145)
	NECAME_10280	K03012	Both	(3 - 4)	(28 - 30)
	NECAME_10301	K04926	Both	(434 - 438) (461 - 462)	(397 - 399)
	NECAME_10302	K13299	Both	(131 - 132) (140 - 145) (351 - 352)	(87 - 88) (206 - 241) (265 - 331) (345 - 346)
	NECAME_10304	K03353	Both	(119 - 135) (164 - 167) (201 - 206) (217 - 219) (315 - 316) (385 - 386) (417 - 441)	(56 - 57) (104 - 105) (529 - 534)
	NECAME_10306	K12670	Both	(280 - 281)	(165 - 166) (192 - 193) (410 - 439)
	NECAME_10321	K03028	Both	(65 - 120) (310 - 311) (439 - 446)	(175 - 178) (396 - 398) (504 - 512) (522 - 524) (656 - 658) (829 - 830) (854 - 860)
	NECAME_10322	K12666	Both	(25 - 34) (59 - 62) (87 - 90) (571 - 576)	(268 - 269)
	NECAME_10325	K04648	Both	(604 - 605) (645 - 695) (705 - 741) (755 - 764) (795 - 826) (1314 - 1321) (1381 - 1384) (1425 - 1430)	(554 - 555)
	NECAME_10326	K04648	Both	(270 - 271) (645 - 695) (705 - 741) (755 - 764) (795 - 826)	(327 - 353)
	NECAME_10328	K00616	Both	(28 - 32)	(74 - 76) (257 - 279)
	NECAME_10358		Both	(671 - 707) (718 - 719) (744 - 774) (881 - 920)	(811 - 817)
	NECAME_10362	K05760	Both	(382 - 440)	(360 - 361)
	NECAME_10390		Both	(160 - 168)	(81 - 82) (104 - 105)
	NECAME_10391	K00166	Both	(72 - 76) (355 - 356) (378 - 415)	(91 - 92) (261 - 262)
	NECAME_10394		Both	(96 - 105) (125 - 129) (161 - 164) (221 - 225) (324 - 333) (624 - 625)	(185 - 188) (396 - 399) (414 - 415) (500 - 504) (566 - 567) (668 - 675) (734 - 738) (791 - 795)
	NECAME_10398	K12828	Both	(83 - 88) (150 - 152) (159 - 161) (197 - 203) (224 - 228) (249 - 254) (284 - 286) (292 - 296) (409 - 411) (1203 - 1314)	(30 - 39) (62 - 63) (107 - 108) (128 - 129) (215 - 216) (310 - 311) (356 - 365) (378 - 391) (479 - 481) (485 - 486) (494 - 501) (508 - 509)
	NECAME_10413	K15178	Both	(60 - 73) (102 - 106) (130 - 131)	(216 - 217) (340 - 344)
	NECAME_10422		Both	(6 - 7) (262 - 263)	(78 - 79) (226 - 227) (315 - 323)
	NECAME_10430	K12827	Both	(235 - 236) (242 - 244) (305 - 307) (316 - 317) (370 - 371)	(175 - 177)
	NECAME_10431		Both	(101 - 109) (170 - 173) (192 - 216) (232 - 242) (248 - 259) (341 - 346) (387 - 403) (439 - 474) (535 - 551) (583 - 651) (670 - 684) (744 - 750) (773 - 782) (793 - 803) (836 - 845)	(304 - 305)
	NECAME_10433	K14406	Both	(63 - 93) (99 - 112) (119 - 121) (144 - 149)	(46 - 47)
	NECAME_10434	K02898	Both	(64 - 65)	(124 - 126)
	NECAME_10435	K14408	Both	(740 - 743)	(558 - 572) (664 - 666) (680 - 693) (702 - 712)
	NECAME_10441	K12492	Both	(327 - 328) (332 - 334) (347 - 350) (400 - 405)	(136 - 140) (158 - 159) (186 - 187) (196 - 197) (235 - 238) (255 - 256) (282 - 284)
	NECAME_10442		Both	(397 - 400) (430 - 441)	(321 - 323)
	NECAME_10487	K04718	Both	(156 - 157) (171 - 178) (177 - 178) (190 - 191) (211 - 293) (211 - 217)	(152 - 153) (188 - 189)
	NECAME_10498	K01873	Both	(291 - 292) (607 - 625) (755 - 762) (861 - 868) (883 - 890) (926 - 927) (1016 - 1070) (1097 - 1118) (1169 - 1173)	(957 - 958) (1147 - 1148)
	NECAME_10506		Both	(141 - 147) (153 - 156) (163 - 166) (172 - 173) (195 - 197) (210 - 212) (283 - 290) (298 - 305) (310 - 319) (327 - 328) (337 - 349)	(224 - 233) (271 - 273)
	NECAME_10549	K01052	Both	(344 - 345)	(111 - 117) (444 - 446)
	NECAME_10550		Both	(418 - 452) (649 - 687) (745 - 748) (848 - 851) (958 - 960) (1058 - 1082) (1275 - 1276) (1631 - 1632) (2022 - 2051) (2114 - 2115) (2938 - 2941) (3107 - 3114) (3318 - 3320) (3527 - 3530) (3689 - 3692) (3776 - 3779) (4087 - 4093) (4621 - 4630) (4693 - 4708) (4756 - 4781) (4914 - 4932) (4998 - 5001) (5051 - 5069)	(553 - 555) (1185 - 1198) (1306 - 1309) (1347 - 1406) (1483 - 1568) (1666 - 1669) (1927 - 1928) (2148 - 2160) (2207 - 2209) (2361 - 2374) (2562 - 2571) (2658 - 2767) (2911 - 2912) (3000 - 3007) (3233 - 3240) (3280 - 3282) (3402 - 3403) (3468 - 3477) (3590 - 3599) (3869 - 3870) (3882 - 3885) (3903 - 3906) (3997 - 4011) (4046 - 4049) (4206 - 4207) (4557 - 4558) (5175 - 5176)
	NECAME_10600		Both	(331 - 333)	(82 - 83) (101 - 164) (190 - 209) (322 - 325) (437 - 439)
	NECAME_10601	K11887	Both	(332 - 334) (362 - 375)	(46 - 48) (68 - 72) (93 - 95) (312 - 313)
	NECAME_10602	K07207	Both	(149 - 166) (196 - 211) (454 - 488) (495 - 505) (517 - 588) (599 - 601) (611 - 629) (643 - 646) (659 - 686) (701 - 712) (750 - 833) (853 - 868) (895 - 900) (906 - 913) (928 - 941) (957 - 960) (967 - 1000) (1014 - 1025) (1030 - 1032) (1038 - 1040) (1048 - 1062) (1079 - 1080) (1099 - 1121) (1132 - 1152) (1169 - 1193) (1221 - 1267) (1274 - 1277) (1294 - 1449) (1555 - 1565) (1605 - 1634) (1639 - 1641…	(845 - 846)
	NECAME_10608	K14815	Both	(221 - 231)	(11 - 16) (69 - 70)
	NECAME_10610	K08489	Both	(58 - 61)	(116 - 118) (148 - 149) (206 - 209)
	NECAME_10631	K13151	Both	(109 - 110) (448 - 456)	(30 - 31) (249 - 252) (298 - 313)
	NECAME_10640	K12605	Both	(13 - 91) (126 - 145) (149 - 183) (199 - 244) (369 - 370)	(324 - 325) (394 - 395)
	NECAME_10649	K04403	Both	(51 - 52) (139 - 152) (205 - 207) (227 - 235) (275 - 276) (302 - 307) (371 - 394) (402 - 448) (459 - 471)	(73 - 74) (92 - 93)
	NECAME_10665		Both	(63 - 68) (85 - 95) (396 - 398)	(205 - 207) (309 - 334) (359 - 368) (418 - 420) (453 - 461) (480 - 486) (555 - 556) (601 - 602) (621 - 627)
	NECAME_10675	K06057	Both	(9 - 17) (230 - 232) (278 - 280) (594 - 596)	(74 - 76) (101 - 102)
	NECAME_10694		Both	(274 - 276) (306 - 312) (411 - 413) (444 - 445) (584 - 586)	(379 - 382) (478 - 481) (493 - 495) (543 - 546) (565 - 571)
	NECAME_10717	K13344	Both	(339 - 344) (359 - 367)	(317 - 318)
	NECAME_10739		Both	(48 - 60) (79 - 80) (142 - 143) (153 - 168) (300 - 422) (447 - 449) (1022 - 1023) (1237 - 1238)	(544 - 547) (642 - 646) (715 - 730) (1019 - 1020) (1167 - 1176)
	NECAME_10748	K00566	Both	(45 - 56) (82 - 86) (147 - 150) (243 - 251) (266 - 268) (273 - 277) (317 - 325) (376 - 378) (401 - 412)	(158 - 159)
	NECAME_10751	K13136	Both	(47 - 63) (74 - 76)	(170 - 172) (179 - 180) (197 - 198)
	NECAME_10802	K14328	Both	(48 - 67) (218 - 220) (267 - 270) (292 - 294) (345 - 353) (389 - 405) (431 - 445)	(162 - 164)
	NECAME_10818	K00164	Both	(424 - 425) (685 - 688) (715 - 716)	(101 - 113) (120 - 137) (153 - 171) (208 - 209) (240 - 262) (905 - 907) (1070 - 1071)
	NECAME_10829	K06237	Both	(52 - 76) (86 - 95) (707 - 713) (728 - 729) (897 - 900) (968 - 971) (980 - 983) (1101 - 1104) (1155 - 1158) (1252 - 1255) (1484 - 1487) (1598 - 1615) (1642 - 1645) (1674 - 1683) (1767 - 1768) (1771 - 1772) (1844 - 1847)	(1234 - 1235) (1841 - 1842)
	NECAME_10830	K01049	Both	(36 - 44) (195 - 196) (330 - 332) (382 - 383) (564 - 568)	(59 - 60) (136 - 137) (291 - 292) (409 - 419)
	NECAME_10831	K12348	Both	(105 - 107) (261 - 262)	(273 - 274)
	NECAME_10839		Both	(436 - 462) (497 - 498) (509 - 514) (534 - 539) (563 - 564) (587 - 588) (609 - 632)	(6 - 20) (121 - 125) (177 - 178) (300 - 302)
	NECAME_10842	K01092	Both	(39 - 41) (127 - 132)	(197 - 198) (253 - 254) (267 - 271) (290 - 295)
	NECAME_10845	K05754	Both	(4 - 5) (45 - 48)	(34 - 35) (119 - 120)
	NECAME_10846	K05285	Both	(66 - 70) (149 - 152) (252 - 253) (294 - 314) (374 - 377) (470 - 472) (494 - 498) (519 - 520) (557 - 581) (589 - 601) (616 - 626) (686 - 693) (717 - 718) (770 - 773)	(35 - 36) (81 - 82) (906 - 907) (921 - 932)
	NECAME_10860	K11262	Both	(176 - 257) (275 - 281) (366 - 370) (398 - 409) (412 - 433) (450 - 465) (480 - 491) (495 - 498) (519 - 520) (528 - 534) (541 - 548) (561 - 565) (575 - 578) (618 - 635) (649 - 651) (668 - 672) (704 - 705) (730 - 744) (775 - 787) (803 - 840) (854 - 863) (891 - 905) (919 - 924) (928 - 944) (961 - 976) (987 - 1020) (1043 - 1054) (1075 - 1096) (1113 - 1128) (1155 - 1167) (1183 - 1203) (1217 - 1234) (1…	(324 - 326) (346 - 347) (578 - 579) (605 - 607) (711 - 713) (843 - 844) (951 - 952)
	NECAME_10862	K11262	Both	(176 - 257) (419 - 420) (653 - 655) (1113 - 1128) (1241 - 1414) (1459 - 1464)	(449 - 451) (578 - 579) (780 - 781) (951 - 952)
	NECAME_10866	K12190	Both	(8 - 9) (95 - 96)	(32 - 33) (78 - 79) (298 - 299)
	NECAME_10887	K00639	Both	(16 - 18) (63 - 89) (270 - 281)	(369 - 371)
	NECAME_10907	K14685	Both	(45 - 46) (89 - 146) (196 - 204) (214 - 242) (314 - 389) (426 - 428)	(524 - 528)
	NECAME_10923		Both	(275 - 286) (302 - 358) (380 - 382) (419 - 421) (426 - 429) (458 - 464) (478 - 509) (542 - 549) (562 - 572) (597 - 601)	(439 - 441) (515 - 516)
	NECAME_10924		Both	(302 - 358)	(515 - 516)
	NECAME_10935		Both	(35 - 43) (95 - 107) (118 - 125) (137 - 148) (142 - 145) (171 - 210) (220 - 221) (236 - 269) (295 - 299) (307 - 363) (379 - 481)	(68 - 70)
	NECAME_10936	K05702	Both	(8 - 9) (52 - 53) (142 - 145) (186 - 195) (240 - 247) (377 - 383) (387 - 396) (407 - 410) (416 - 417) (530 - 585) (595 - 629) (634 - 646)	(102 - 103) (312 - 316) (438 - 442)
	NECAME_10945		Both	(113 - 114) (220 - 221) (310 - 314)	(252 - 254)
	NECAME_10952		Both	(194 - 195) (245 - 252) (311 - 316) (333 - 365) (417 - 431) (496 - 502) (509 - 527) (557 - 560) (604 - 630) (656 - 670) (678 - 691) (716 - 718) (756 - 773) (791 - 805) (827 - 835) (877 - 888) (916 - 925)	(150 - 166)
	NECAME_10966		Both	(97 - 123) (147 - 149) (179 - 234) (242 - 252) (273 - 276) (285 - 331) (413 - 419) (438 - 445) (477 - 478) (590 - 594) (624 - 625) (788 - 790)	(458 - 459) (536 - 550) (718 - 719) (757 - 760)
	NECAME_10971	K00541	Both	(97 - 103) (148 - 149) (168 - 171) (185 - 211) (264 - 265) (296 - 303)	(3 - 50) (262 - 263)
	NECAME_10978	K00030	Both	(171 - 172)	(12 - 27) (37 - 55) (72 - 79) (89 - 93) (141 - 142) (288 - 289) (431 - 432)
	NECAME_10996		Both	(147 - 151) (219 - 223) (310 - 313) (442 - 444)	(44 - 50) (67 - 81) (191 - 192) (200 - 201) (279 - 286) (481 - 485) (517 - 519)
	NECAME_11013	K01027	Both	(45 - 59) (301 - 302)	(177 - 179)
	NECAME_11020	K01793	Both	(74 - 103) (147 - 149) (361 - 364) (389 - 413) (439 - 483) (493 - 494)	(165 - 166) (532 - 540)
	NECAME_11026	K00453	Both	(9 - 16) (100 - 101)	(38 - 39) (188 - 189) (223 - 229) (256 - 257)
	NECAME_11031		Both	(31 - 62) (79 - 102) (107 - 152) (174 - 186) (518 - 521)	(506 - 508) (622 - 629) (651 - 653) (697 - 698)
	NECAME_11094	K12319	Both	(61 - 65) (100 - 105) (121 - 136) (150 - 151) (336 - 346) (476 - 480) (500 - 503)	(193 - 202) (215 - 218) (275 - 276) (543 - 545)
	NECAME_11104	K01047	Both	(573 - 574) (611 - 616) (621 - 622) (715 - 719)	(551 - 552) (647 - 648)
	NECAME_11106		Both	(190 - 193) (251 - 252)	(45 - 51) (65 - 67) (147 - 149) (287 - 290)
	NECAME_11107		Both	(177 - 178) (219 - 221)	(255 - 256) (272 - 273) (299 - 300) (307 - 308)
	NECAME_11138		Both	(168 - 169) (365 - 366) (394 - 396)	(281 - 284)
	NECAME_11175		Both	(67 - 68) (151 - 153) (179 - 190) (196 - 197) (210 - 278) (288 - 392) (400 - 448) (491 - 493) (505 - 524) (540 - 541) (545 - 549) (602 - 618)	(12 - 13) (103 - 104)
	NECAME_11194		Both	(123 - 124)	(55 - 57) (67 - 72)
	NECAME_11196	K14294	Both	(82 - 132) (149 - 154) (189 - 190)	(20 - 21)
	NECAME_11210	K15146	Both	(50 - 51)	(188 - 190) (222 - 266) (276 - 281)
	NECAME_11211	K14618	Both	(251 - 253)	(74 - 83) (108 - 110) (151 - 157)
	NECAME_11215	K00665	Both	(1869 - 1870) (2127 - 2129) (2345 - 2346) (2493 - 2494)	(1804 - 1807) (2015 - 2016) (2195 - 2201) (2217 - 2225) (2262 - 2263) (2377 - 2382) (2513 - 2518) (2524 - 2541)
	NECAME_11251		Both	(162 - 163)	(69 - 70)
	NECAME_11252	K04565	Both	(2 - 7)	(159 - 162)
	NECAME_11258	K15164	Both	(383 - 438) (470 - 564) (649 - 746) (767 - 770) (841 - 867) (963 - 977) (1059 - 1064) (1138 - 1156) (1548 - 1566) (1593 - 1614) (1836 - 1842) (1968 - 1969) (1994 - 1997) (2028 - 2030) (2049 - 2053) (2086 - 2096)	(1342 - 1345) (1369 - 1371) (1463 - 1465) (1871 - 1874) (1948 - 1950) (2153 - 2160)
	NECAME_11259	K01528	Both	(333 - 366) (518 - 560) (642 - 651) (763 - 768) (819 - 830)	(507 - 508)
	NECAME_11261		Both	(234 - 236) (362 - 376) (633 - 636) (923 - 924) (1013 - 1017) (1079 - 1089) (1119 - 1125)	(738 - 739)
	NECAME_11271	K11427	Both	(11 - 19) (39 - 61) (336 - 341) (461 - 463) (519 - 523) (1071 - 1075) (1324 - 1326) (1350 - 1357) (1742 - 1747)	(100 - 103) (129 - 130) (240 - 241) (408 - 409) (578 - 581) (645 - 646) (663 - 666) (744 - 749) (871 - 872) (915 - 917) (1022 - 1029) (1098 - 1099) (1155 - 1157) (1381 - 1382) (1413 - 1414) (1441 - 1442) (1501 - 1503) (1634 - 1635) (1654 - 1655) (1670 - 1675) (1766 - 1768)
	NECAME_11278		Both	(166 - 169) (185 - 198) (262 - 263) (411 - 412)	(363 - 364)
	NECAME_11311	K04645	Both	(197 - 207) (240 - 241)	(15 - 18) (61 - 91)
	NECAME_11320		Both	(741 - 742) (756 - 770) (787 - 791) (879 - 882) (925 - 926) (1555 - 1556) (1743 - 1792) (1930 - 1933) (2056 - 2129) (3337 - 3339) (3952 - 3953) (3980 - 3985) (4151 - 4155) (5106 - 5117) (5120 - 5121) (5127 - 5128) (5135 - 5148) (5172 - 5193)	(2699 - 2701) (2845 - 2860) (3285 - 3319) (3352 - 3353) (3456 - 3459) (4139 - 4145) (4368 - 4376)
	NECAME_11336	K12384	Both	(23 - 30) (526 - 527)	(238 - 250) (294 - 296) (376 - 389) (406 - 407) (431 - 432)
	NECAME_11342		Both	(143 - 146) (214 - 224) (312 - 313) (360 - 361) (388 - 390)	(208 - 218) (326 - 327) (338 - 339) (408 - 468)
	NECAME_11348		Both	(6 - 7) (21 - 44)	(92 - 94) (161 - 162) (190 - 191) (231 - 232)
	NECAME_11349		Both	(21 - 44)	(92 - 94) (161 - 162) (190 - 191) (231 - 232)
	NECAME_11370		Both	(39 - 47) (54 - 72) (85 - 101) (115 - 120) (131 - 180) (191 - 197) (207 - 216) (226 - 229) (245 - 247) (260 - 274) (287 - 336) (372 - 419)	(38 - 39) (253 - 254)
	NECAME_11388	K02999	Both	(69 - 81) (424 - 435) (446 - 452) (811 - 812) (819 - 822) (883 - 884) (1206 - 1216) (1239 - 1269) (1365 - 1366) (1401 - 1402) (1475 - 1477) (1572 - 1578) (1584 - 1586) (1670 - 1671) (1732 - 1740) (1760 - 1761)	(119 - 121) (151 - 157) (188 - 189) (215 - 217) (246 - 268) (289 - 326) (588 - 595) (944 - 946) (1152 - 1153) (1423 - 1424) (1483 - 1486) (1506 - 1507) (1636 - 1637)
	NECAME_11396		Both	(641 - 652) (642 - 645) (707 - 763) (777 - 814) (825 - 832) (871 - 937) (960 - 977) (996 - 1019) (1037 - 1050) (1043 - 1049) (1086 - 1107) (1132 - 1150) (1189 - 1196) (1206 - 1277) (1294 - 1303) (1332 - 1358) (1387 - 1392) (1441 - 1453)	(680 - 681) (1164 - 1175)
	NECAME_11397	K03348	Both	(642 - 645) (651 - 673) (707 - 763) (777 - 814) (844 - 846) (871 - 937) (960 - 977) (996 - 1019) (1043 - 1049) (1086 - 1107) (1206 - 1277) (1294 - 1303) (1332 - 1358) (1402 - 1410)	(680 - 681) (1164 - 1175)
	NECAME_11407		Both	(41 - 59) (109 - 113) (139 - 144) (149 - 163)	(217 - 218)
	NECAME_11426		Both	(3 - 18) (76 - 95) (136 - 137) (161 - 163) (168 - 184) (337 - 341)	(305 - 309) (411 - 430) (455 - 464) (476 - 478)
	NECAME_11427	K00548	Both	(9 - 28) (44 - 55) (64 - 75) (138 - 140) (145 - 164) (181 - 182) (1074 - 1080) (1094 - 1096) (1221 - 1222)	(288 - 301) (957 - 959) (965 - 972) (1116 - 1117) (1127 - 1128)
	NECAME_11437		Both	(338 - 368) (392 - 416)	(468 - 473)
	NECAME_11441	K12481	Both	(133 - 135) (273 - 282) (294 - 298) (323 - 327) (363 - 374) (432 - 470) (515 - 531) (548 - 576) (598 - 617) (631 - 659) (668 - 692) (698 - 739)	(235 - 236)
	NECAME_11445		Both	(222 - 242) (251 - 252) (397 - 414) (426 - 427)	(102 - 109) (284 - 306)
	NECAME_11465		Both	(103 - 104)	(138 - 142)
	NECAME_11466	K13148	Both	(4 - 10) (324 - 434) (527 - 532) (548 - 549) (573 - 575) (581 - 582)	(200 - 201)
	NECAME_11468	K02258	Both	(79 - 91)	(274 - 276)
	NECAME_11472	K07204	Both	(355 - 357) (434 - 438) (449 - 470)	(234 - 279) (283 - 294)
	NECAME_11475		Both	(118 - 142) (196 - 199) (343 - 365) (371 - 393) (436 - 479)	(324 - 326)
	NECAME_11491	K12196	Both	(75 - 77) (98 - 101)	(157 - 243)
	NECAME_11496	K02993	Both	(55 - 56)	(109 - 110)
	NECAME_11523	K15293	Both	(299 - 309) (384 - 421) (456 - 457) (770 - 772) (955 - 970) (1260 - 1264) (1441 - 1459)	(1351 - 1365)
	NECAME_11538	K03870	Both	(213 - 289) (517 - 530) (537 - 538) (647 - 649) (739 - 749)	(192 - 193) (675 - 676)
	NECAME_11595	K13099	Both	(66 - 72) (300 - 308) (336 - 345) (385 - 387)	(10 - 11) (41 - 50) (120 - 121) (159 - 162) (197 - 245)
	NECAME_11598	K00976	Both	(60 - 63) (105 - 109) (139 - 142) (176 - 178) (187 - 188) (217 - 227) (248 - 268) (319 - 325)	(77 - 78)
	NECAME_11600	K12815	Both	(8 - 23) (500 - 579) (665 - 677) (684 - 695) (1343 - 1344)	(876 - 877) (1267 - 1268) (1298 - 1299) (1347 - 1348)
	NECAME_11618	K04556	Both	(64 - 65) (120 - 124) (135 - 144) (152 - 153) (215 - 220) (246 - 247)	(328 - 329)
	NECAME_11629	K14807	Both	(442 - 512)	(529 - 531) (651 - 653)
	NECAME_11630		Both	(525 - 532) (571 - 581) (603 - 617) (635 - 641) (643 - 644) (667 - 668)	(626 - 627) (651 - 653)
	NECAME_11644		Both	(383 - 384)	(311 - 312)
	NECAME_11645	K06126	Both	(17 - 29) (187 - 192) (312 - 314) (406 - 420) (441 - 444)	(71 - 72) (138 - 139)
	NECAME_11653	K13917	Both	(224 - 226) (236 - 237) (338 - 339) (576 - 580)	(278 - 282) (359 - 364) (456 - 457)
	NECAME_11669	K00799	Both	(428 - 442) (481 - 485)	(384 - 406)
	NECAME_11673	K01116	Both	(94 - 115) (790 - 799) (848 - 850) (869 - 872) (959 - 963) (984 - 986) (1006 - 1010) (1156 - 1157)	(471 - 476) (585 - 590) (707 - 708) (1113 - 1115) (1181 - 1183)
	NECAME_11728	K00357	Both	(81 - 82)	(223 - 224)
	NECAME_11738		Both	(5 - 13) (22 - 27) (33 - 52) (55 - 58) (81 - 82) (232 - 233) (243 - 295) (300 - 302)	(335 - 336)
	NECAME_11740	K03137	Both	(125 - 126)	(69 - 70) (140 - 141) (204 - 207)
	NECAME_11761	K14538	Both	(244 - 248)	(43 - 44) (92 - 105) (184 - 202) (344 - 347) (446 - 447)
	NECAME_11778	K12831	Both	(269 - 270) (276 - 277) (292 - 295)	(169 - 179) (220 - 221) (344 - 348) (354 - 356) (367 - 368) (374 - 375) (378 - 380) (390 - 392) (418 - 419)
	NECAME_11791		Both	(204 - 209)	(55 - 61) (112 - 120) (167 - 168)
	NECAME_11803	K01596	Both	(626 - 627)	(142 - 143) (323 - 342) (489 - 499) (671 - 672)
	NECAME_11806		Both	(238 - 239) (295 - 298) (345 - 351) (390 - 399)	(255 - 257)
	NECAME_11815	K00995	Both	(7 - 45) (74 - 91) (110 - 136) (147 - 153) (180 - 181) (234 - 245) (314 - 321) (330 - 344) (452 - 453) (476 - 479)	(287 - 288) (402 - 403)
	NECAME_11834		Both	(50 - 76) (102 - 117) (132 - 162) (244 - 245) (324 - 329)	(264 - 269) (278 - 281) (283 - 287) (313 - 315)
	NECAME_11839	K03661	Both	(225 - 253)	(23 - 42) (131 - 132) (137 - 143)
	NECAME_11843	K00297	Both	(33 - 85) (578 - 605) (610 - 616)	(143 - 144) (238 - 252) (261 - 262) (409 - 411) (517 - 519)
	NECAME_11881		Both	(301 - 314) (448 - 450) (471 - 503) (517 - 541) (545 - 573)	(169 - 170) (322 - 324) (369 - 370) (377 - 378) (592 - 593)
	NECAME_11921	K13115	Both	(439 - 454) (476 - 481) (491 - 493) (516 - 529)	(404 - 405)
	NECAME_11923		Both	(67 - 76) (171 - 175) (275 - 277) (286 - 290) (300 - 303) (341 - 348)	(36 - 37) (216 - 223) (255 - 256)
	NECAME_11931	K01870	Both	(293 - 295) (708 - 711) (815 - 821) (1093 - 1094) (1102 - 1165) (1210 - 1251) (1283 - 1285)	(67 - 90) (327 - 328) (919 - 935) (959 - 960) (974 - 982)
	NECAME_11932	K11830	Both	(72 - 73)	(174 - 176) (181 - 184)
	NECAME_11934	K12460	Both	(431 - 433) (457 - 547) (557 - 559) (867 - 887) (1000 - 1002) (1022 - 1025) (1082 - 1090) (1099 - 1124) (1133 - 1168) (1185 - 1220) (1237 - 1238) (1299 - 1363) (1382 - 1458) (1512 - 1558) (1572 - 1580) (1668 - 1689)	(17 - 22) (139 - 140) (723 - 724) (804 - 807) (1047 - 1051)
	NECAME_11946	K01858	Both	(128 - 129) (372 - 394)	(212 - 213) (269 - 270)
	NECAME_11953	K12323	Both	(87 - 90) (158 - 164) (185 - 189) (224 - 232) (304 - 309) (339 - 347) (369 - 372) (417 - 430) (458 - 478) (505 - 512) (535 - 549) (935 - 936)	(663 - 666) (679 - 680) (748 - 755) (765 - 766) (808 - 809)
	NECAME_11955		Both	(54 - 122) (146 - 152) (149 - 150) (171 - 176) (197 - 211) (215 - 235) (284 - 289) (325 - 352) (374 - 413) (453 - 462)	(581 - 582)
	NECAME_11972	K11147	Both	(95 - 114)	(260 - 262) (274 - 276)
	NECAME_11973	K08744	Both	(292 - 293)	(266 - 268)
	NECAME_11987	K01468	Both	(115 - 144) (291 - 326)	(225 - 226) (397 - 399)
	NECAME_12013	K11429	Both	(5 - 11) (35 - 68) (108 - 130) (289 - 290) (339 - 368) (383 - 384)	(207 - 208) (222 - 225)
	NECAME_12018	K02136	Both	(2 - 3) (123 - 125)	(89 - 93)
	NECAME_12020	K05700	Both	(347 - 364) (386 - 440) (453 - 454) (458 - 459) (475 - 478) (495 - 497) (513 - 518) (526 - 530) (687 - 688) (888 - 910) (919 - 942) (946 - 963)	(291 - 292) (655 - 656) (828 - 829) (861 - 862) (1082 - 1109)
	NECAME_12022		Both	(611 - 615) (1179 - 1180)	(119 - 185) (358 - 360) (387 - 394) (416 - 423) (469 - 476) (483 - 503) (562 - 567) (711 - 714) (759 - 765) (982 - 987) (1230 - 1233)
	NECAME_12029	K14537	Both	(146 - 148)	(8 - 25) (62 - 63) (206 - 207)
	NECAME_12050	K03963	Both	(78 - 79)	(19 - 21) (35 - 36) (81 - 83)
	NECAME_12052		Both	(224 - 229) (261 - 281) (396 - 400) (475 - 478)	(669 - 670)
	NECAME_12085	K12304	Both	(197 - 200) (253 - 255) (399 - 402) (445 - 446) (461 - 470) (520 - 525) (623 - 644)	(285 - 286) (707 - 710) (738 - 743)
	NECAME_12086		Both	(95 - 108) (119 - 186) (197 - 200) (204 - 222) (228 - 241) (352 - 414) (431 - 492) (497 - 530) (548 - 572) (652 - 664) (675 - 682) (701 - 704) (718 - 724) (752 - 790) (801 - 805) (808 - 821)	(423 - 426) (707 - 710)
	NECAME_12087	K01112	Both	(187 - 188) (197 - 199) (217 - 218) (365 - 366) (403 - 404) (718 - 719)	(16 - 51) (93 - 123) (462 - 466) (583 - 584) (623 - 624)
	NECAME_12120	K01785	Both	(190 - 191) (228 - 229) (248 - 249) (291 - 292)	(112 - 113) (125 - 127) (158 - 159)
	NECAME_12151	K06027	Both	(760 - 763)	(699 - 729) (732 - 735)
	NECAME_12165		Both	(522 - 531) (577 - 578) (723 - 738) (776 - 800) (827 - 898) (1042 - 1043)	(669 - 671) (987 - 988)
	NECAME_12180		Both	(103 - 105) (158 - 178) (198 - 200) (233 - 242)	(91 - 93)
	NECAME_12188	K06270	Both	(904 - 905) (982 - 983)	(47 - 50) (106 - 122) (343 - 345) (382 - 385) (549 - 550) (619 - 631) (718 - 733) (1058 - 1070)
	NECAME_12189	K12593	Both	(60 - 61)	(104 - 105) (134 - 155)
	NECAME_12210	K03107	Both	(50 - 56) (375 - 383) (416 - 427)	(101 - 107) (155 - 158) (183 - 184) (236 - 237) (266 - 267) (304 - 305) (518 - 522) (553 - 554) (591 - 595) (633 - 659)
	NECAME_12221	K14327	Both	(126 - 154) (279 - 280) (431 - 432) (456 - 458) (489 - 493) (736 - 737) (779 - 780)	(341 - 342) (766 - 768)
	NECAME_12222	K12898	Both	(104 - 123) (171 - 176)	(225 - 226) (390 - 393) (423 - 424)
	NECAME_12254	K12351	Both	(339 - 340) (381 - 384)	(59 - 63) (225 - 262) (284 - 298) (427 - 434) (448 - 450) (482 - 486)
	NECAME_12277		Both	(19 - 20) (71 - 77) (128 - 146) (166 - 238)	(51 - 59) (96 - 97)
	NECAME_12278		Both	(116 - 123) (128 - 146) (166 - 238)	(96 - 97)
	NECAME_12304	K00106	Both	(686 - 692) (732 - 733) (912 - 913)	(109 - 110) (180 - 189) (194 - 208) (246 - 248) (273 - 294) (405 - 453) (516 - 517) (872 - 878)
	NECAME_12313	K08266	Both	(99 - 131) (278 - 286)	(75 - 79) (174 - 177) (189 - 193) (228 - 234)
	NECAME_12362	K01939	Both	(14 - 22) (115 - 117) (151 - 153)	(75 - 76) (238 - 239)
	NECAME_12369	K01951	Both	(65 - 66) (377 - 386) (534 - 537) (545 - 552) (581 - 584) (701 - 702)	(44 - 47) (107 - 108) (199 - 201) (213 - 232) (600 - 601) (668 - 679) (743 - 744)
	NECAME_12380	K11323	Both	(26 - 27) (43 - 45)	(166 - 167) (255 - 256) (344 - 360) (410 - 490)
	NECAME_12393	K13176	Both	(46 - 48)	(184 - 195)
	NECAME_12394	K02905	Both	(61 - 70)	(9 - 13) (15 - 17)
	NECAME_12415	K00011	Both	(373 - 374)	(447 - 448) (476 - 497) (560 - 561) (609 - 634) (675 - 676)
	NECAME_12460	K12864	Both	(10 - 19) (45 - 51) (72 - 76) (337 - 382) (453 - 459) (484 - 485) (508 - 509) (556 - 557)	(277 - 278) (529 - 532)
	NECAME_12480		Both	(43 - 45) (178 - 179)	(198 - 199) (259 - 283)
	NECAME_12487	K14961	Both	(199 - 203) (397 - 399) (448 - 475) (482 - 484)	(9 - 10) (27 - 28) (153 - 156)
	NECAME_12492	K12824	Both	(124 - 129) (201 - 396) (403 - 409) (471 - 485) (508 - 524) (530 - 634) (651 - 701)	(807 - 808) (851 - 853) (945 - 961) (1004 - 1006) (1086 - 1087)
	NECAME_12511		Both	(165 - 166) (631 - 632) (674 - 676) (706 - 709) (791 - 808) (982 - 985) (1041 - 1042) (1080 - 1095)	(344 - 347) (401 - 404) (480 - 481)
	NECAME_12513		Both	(1222 - 1241) (1255 - 1257) (1278 - 1303) (1310 - 1312) (1328 - 1329) (1352 - 1358) (1365 - 1370) (1381 - 1390) (1402 - 1408) (1415 - 1419) (1465 - 1481) (1519 - 1521) (1523 - 1526) (1529 - 1531) (1533 - 1535) (1544 - 1553) (1546 - 1550) (1563 - 1568) (1574 - 1579) (1621 - 1623) (1633 - 1656) (1713 - 1721) (1760 - 1792) (1795 - 1801) (1918 - 1921) (1951 - 1953)	(1511 - 1514)
	NECAME_12516		Both	(425 - 458) (463 - 473) (481 - 482) (502 - 516) (557 - 562) (566 - 570) (623 - 648) (683 - 710) (740 - 757) (765 - 769)	(538 - 539) (583 - 587)
	NECAME_12517	K12571	Both	(794 - 823) (834 - 867) (874 - 923) (938 - 955) (969 - 984) (1007 - 1016) (1035 - 1037) (1319 - 1320)	(1059 - 1060) (1183 - 1185)
	NECAME_12518	K12571	Both	(142 - 162) (321 - 322) (387 - 388) (431 - 433) (479 - 488) (569 - 599) (620 - 648) (660 - 772) (794 - 823) (834 - 867) (874 - 923) (938 - 955) (969 - 984) (1007 - 1016)	(295 - 298) (409 - 410) (506 - 507) (778 - 782) (1059 - 1060) (1120 - 1122) (1183 - 1185)
	NECAME_12529		Both	(185 - 193) (204 - 206) (287 - 317) (348 - 379)	(89 - 91) (97 - 101) (262 - 263)
	NECAME_12541	K09594	Both	(175 - 176) (183 - 192) (248 - 253) (276 - 280) (294 - 330) (344 - 375) (388 - 404)	(28 - 40) (54 - 67) (116 - 128) (140 - 145) (160 - 162) (219 - 220)
	NECAME_12542	K09594	Both	(71 - 78) (97 - 98) (276 - 280) (294 - 330) (344 - 375) (388 - 404)	(197 - 199)
	NECAME_12543	K13103	Both	(42 - 43) (467 - 469) (645 - 648) (743 - 759) (793 - 794)	(446 - 448) (516 - 517) (647 - 651) (698 - 699) (848 - 850)
	NECAME_12548	K02134	Both	(8 - 11) (17 - 19) (149 - 150)	(33 - 34)
	NECAME_12550		Both	(214 - 216)	(94 - 96) (147 - 148) (277 - 309)
	NECAME_12558	K01897	Both	(322 - 326) (591 - 592) (623 - 624)	(45 - 47) (62 - 69) (666 - 686) (737 - 738)
	NECAME_12609	K12825	Both	(10 - 21) (113 - 124) (321 - 322) (337 - 339) (372 - 373) (406 - 407) (494 - 495) (542 - 543) (551 - 560) (624 - 632) (641 - 672) (680 - 688) (718 - 721)	(479 - 484) (609 - 610)
	NECAME_12620	K10838	Both	(897 - 902)	(44 - 50) (88 - 92) (116 - 121) (160 - 178) (227 - 236) (300 - 307) (317 - 319) (354 - 357) (372 - 377) (422 - 429) (507 - 565) (580 - 593) (597 - 603) (660 - 666) (701 - 706) (770 - 771) (789 - 790) (842 - 844) (970 - 971)
	NECAME_12625	K14168	Both	(126 - 127) (138 - 142) (203 - 204) (227 - 253) (293 - 295)	(13 - 14) (78 - 80)
	NECAME_12659	K03679	Both	(193 - 194) (215 - 216)	(9 - 13)
	NECAME_12660	K01057	Both	(100 - 103) (227 - 228)	(139 - 142) (172 - 174)
	NECAME_12666	K03514	Both	(164 - 186)	(242 - 244) (264 - 268)
	NECAME_12674		Both	(176 - 177) (223 - 225) (237 - 293) (306 - 392) (396 - 437) (481 - 482) (500 - 513) (582 - 584)	(18 - 21) (35 - 42)
	NECAME_12679	K13343	Both	(14 - 27) (67 - 71) (99 - 104) (137 - 147) (200 - 204) (247 - 250) (266 - 269)	(230 - 234)
	NECAME_12680	K08766	Both	(436 - 437) (558 - 562) (671 - 675)	(20 - 22) (29 - 57) (310 - 311) (377 - 378) (662 - 663)
	NECAME_12695	K12493	Both	(246 - 249)	(16 - 19) (37 - 50) (289 - 292) (364 - 365) (403 - 404) (447 - 466)
	NECAME_12705	K12736	Both	(30 - 36) (45 - 56) (65 - 66) (286 - 296) (302 - 305)	(118 - 119) (154 - 155) (325 - 326) (335 - 336) (356 - 358) (415 - 419) (441 - 442) (467 - 470) (500 - 501)
	NECAME_12713	K13174	Both	(395 - 415) (440 - 483) (580 - 685) (771 - 776) (808 - 809) (880 - 882) (915 - 916)	(532 - 536) (829 - 831) (940 - 942)
	NECAME_12715		Both	(81 - 112) (161 - 164) (290 - 292) (387 - 390)	(34 - 35) (68 - 69) (481 - 487) (598 - 615)
	NECAME_12729		Both	(6 - 8) (20 - 34) (47 - 65)	(88 - 91) (209 - 215)
	NECAME_12751		Both	(103 - 104) (125 - 127) (213 - 214) (328 - 351) (419 - 422) (535 - 541) (618 - 658) (704 - 769) (809 - 883)	(289 - 290)
	NECAME_12760		Both	(610 - 611) (640 - 648) (651 - 656) (665 - 666) (711 - 713) (740 - 748) (760 - 763)	(678 - 682) (736 - 739) (776 - 777) (811 - 812)
	NECAME_12762		Both	(615 - 616) (640 - 648) (651 - 656) (740 - 748)	(722 - 724) (736 - 739) (776 - 777)
	NECAME_12827	K01593	Both	(285 - 303) (379 - 389) (445 - 464) (481 - 484)	(193 - 194)
	NECAME_12833	K00943	Both	(117 - 118) (177 - 180) (207 - 210)	(43 - 50)
	NECAME_12852		Both	(879 - 881) (912 - 946) (1075 - 1101) (1121 - 1125)	(1989 - 1990)
	NECAME_12860		Both	(5 - 6) (108 - 109) (132 - 134) (186 - 188)	(25 - 29) (161 - 162)
	NECAME_12869	K06095	Both	(981 - 990) (996 - 1100) (1160 - 1260) (1275 - 1299) (1317 - 1321) (1343 - 1349) (1357 - 1361) (1367 - 1392) (1372 - 1379) (1398 - 1403) (1410 - 1416) (1422 - 1470) (1480 - 1530) (1569 - 1571) (1587 - 1589) (1631 - 1651)	(1615 - 1619)
	NECAME_12880	K10685	Both	(332 - 336) (507 - 508) (568 - 569) (581 - 617) (636 - 643)	(168 - 169) (214 - 233) (254 - 261)
	NECAME_12882	K12261	Both	(340 - 342) (502 - 504)	(205 - 207) (230 - 231) (393 - 394)
	NECAME_12948	K09828	Both	(116 - 117) (323 - 348)	(209 - 214) (294 - 297)
	NECAME_13013	K01634	Both	(104 - 117) (148 - 153) (177 - 179) (198 - 210) (247 - 248) (254 - 264) (273 - 279) (396 - 430)	(141 - 142) (155 - 156)
	NECAME_13025	K08018	Both	(191 - 260) (458 - 459) (588 - 610) (689 - 697) (762 - 763) (829 - 840) (1135 - 1166) (1200 - 1217) (1276 - 1290) (1321 - 1369)	(482 - 483)
	NECAME_13026		Both	(92 - 94) (118 - 134) (211 - 212)	(76 - 77)
	NECAME_13055	K12879	Both	(1084 - 1163) (1176 - 1225) (1329 - 1334) (1493 - 1524) (1631 - 1654) (1680 - 1718)	(799 - 803) (1360 - 1362)
	NECAME_13056		Both	(34 - 35) (45 - 154) (162 - 163) (259 - 283) (350 - 359) (581 - 582)	(216 - 218)
	NECAME_13071	K14398	Both	(190 - 210) (241 - 258) (283 - 285) (303 - 314) (413 - 414) (453 - 457) (477 - 486) (501 - 511)	(51 - 57) (69 - 76)
	NECAME_13084	K00289	Both	(147 - 194) (364 - 366) (391 - 392) (426 - 427) (687 - 844)	(224 - 226) (293 - 296)
	NECAME_13092		Both	(129 - 130) (315 - 316) (346 - 348) (453 - 466) (487 - 499)	(66 - 94) (102 - 113) (162 - 163) (225 - 226) (252 - 253) (361 - 368)
	NECAME_13093	K01942	Both	(146 - 163) (169 - 171) (184 - 233) (276 - 315) (326 - 378) (409 - 436) (620 - 626) (680 - 681)	(701 - 703)
	NECAME_13094		Both	(44 - 46) (116 - 119) (129 - 130) (133 - 134) (315 - 316) (346 - 348) (453 - 466) (487 - 499)	(162 - 163) (225 - 226) (267 - 277)
	NECAME_13095		Both	(129 - 130) (155 - 160) (227 - 230) (227 - 228) (245 - 250) (453 - 466) (487 - 499) (507 - 521)	(162 - 163) (225 - 226) (252 - 253) (324 - 325)
	NECAME_13101		Both	(419 - 574) (591 - 607) (634 - 675) (802 - 803) (838 - 839) (873 - 983) (1008 - 1035) (1109 - 1112) (1208 - 1254) (1314 - 1406) (1472 - 1523) (1609 - 1615) (1677 - 1680)	(53 - 55) (202 - 204) (297 - 304) (381 - 382) (743 - 747) (1706 - 1708)
	NECAME_13111	K06225	Both	(307 - 308) (411 - 416) (489 - 502) (561 - 564) (630 - 668) (716 - 728) (801 - 806) (935 - 937) (993 - 997)	(155 - 171) (273 - 287) (842 - 844) (874 - 875) (912 - 918)
	NECAME_13129	K11826	Both	(39 - 55) (184 - 186)	(267 - 268) (421 - 423)
	NECAME_13138	K14381	Both	(12 - 18) (28 - 38) (60 - 62) (190 - 193) (222 - 223) (240 - 246)	(102 - 112) (121 - 124) (301 - 302) (336 - 456) (470 - 480) (486 - 515) (537 - 551) (596 - 662) (678 - 711)
	NECAME_13141		Both	(200 - 201) (224 - 234)	(302 - 303) (398 - 400) (433 - 434)
	NECAME_13144	K01077	Both	(108 - 128) (224 - 234) (434 - 435) (482 - 488)	(3 - 5) (302 - 303) (398 - 400) (433 - 434)
	NECAME_13156	K12319	Both	(238 - 266) (305 - 363)	(550 - 560) (634 - 635) (656 - 664)
	NECAME_13161	K08729	Both	(336 - 337) (468 - 481) (491 - 492)	(47 - 63) (183 - 193)
	NECAME_13175	K00626	Both	(20 - 38) (660 - 661)	(103 - 119) (126 - 140) (629 - 630)
	NECAME_13177	K12489	Both	(181 - 191) (581 - 588)	(260 - 261) (324 - 327) (353 - 354)
	NECAME_13181	K01197	Both	(116 - 119) (346 - 348)	(162 - 163) (488 - 491)
	NECAME_13189	K01596	Both	(626 - 627) (680 - 684)	(39 - 61) (142 - 143) (671 - 672)
	NECAME_13190	K02991	Both	(225 - 229)	(164 - 165)
	NECAME_13198		Both	(67 - 71) (85 - 87) (135 - 137)	(109 - 114) (126 - 127)
	NECAME_13202	K05747	Both	(66 - 67) (115 - 118) (226 - 236) (326 - 355) (395 - 410)	(15 - 23)
	NECAME_13215	K14454	Both	(146 - 169)	(39 - 66)
	NECAME_13216		Both	(61 - 66) (360 - 542) (629 - 630) (852 - 854) (891 - 892) (1084 - 1097) (1110 - 1114)	(854 - 856)
	NECAME_13218		Both	(22 - 32) (39 - 208) (358 - 360) (388 - 389)	(291 - 293) (298 - 316) (415 - 417)
	NECAME_13219		Both	(363 - 393) (438 - 444) (500 - 513) (584 - 586) (642 - 650)	(723 - 725) (773 - 774) (817 - 826) (959 - 964) (1024 - 1038) (1202 - 1211) (1280 - 1290) (1315 - 1333) (1357 - 1368)
	NECAME_13278	K12822	Both	(200 - 222) (234 - 265) (344 - 433) (556 - 561) (575 - 595) (651 - 653) (667 - 682) (695 - 702) (725 - 728) (752 - 786)	(513 - 516)
	NECAME_13279	K00109	Both	(236 - 244)	(86 - 93) (252 - 253)
	NECAME_13283		Both	(20 - 38) (165 - 171) (328 - 330) (388 - 418) (427 - 441) (590 - 597) (609 - 610) (639 - 640) (647 - 687)	(102 - 103) (247 - 248) (489 - 491)
	NECAME_13286	K05691	Both	(360 - 361) (646 - 649) (934 - 937)	(577 - 580) (612 - 613) (897 - 903)
	NECAME_13294	K14616	Both	(1458 - 1575) (1584 - 1613) (1634 - 1662) (1680 - 1708) (1718 - 1741) (1829 - 1956) (1963 - 1965) (1973 - 2071) (2146 - 2147) (2188 - 2210) (2238 - 2247) (2261 - 2267) (2279 - 2358) (2376 - 2418) (2427 - 2496) (2667 - 2689) (2705 - 2734) (2767 - 2776) (2793 - 2834) (2870 - 2913) (2944 - 2972)	(2153 - 2155) (2572 - 2574)
	NECAME_13308	K05208	Both	(405 - 406) (529 - 531) (790 - 795) (866 - 867)	(442 - 444) (469 - 470) (499 - 504) (631 - 642) (931 - 934)
	NECAME_13317		Both	(56 - 111) (135 - 193)	(333 - 335)
	NECAME_13324	K00953	Both	(195 - 219) (225 - 226) (239 - 268) (274 - 278) (284 - 343) (348 - 353) (356 - 357) (381 - 430)	(495 - 496)
	NECAME_13328	K14018	Both	(220 - 253) (426 - 427) (477 - 478)	(333 - 342) (358 - 360) (402 - 404) (516 - 523) (528 - 531) (560 - 563) (660 - 661) (741 - 742) (771 - 780)
	NECAME_13333		Both	(140 - 143)	(180 - 183) (196 - 200) (218 - 230) (245 - 343) (376 - 404)
	NECAME_13338	K03039	Both	(58 - 60)	(13 - 14) (92 - 94) (133 - 138)
	NECAME_13344	K05858	Both	(84 - 85) (263 - 264) (515 - 523) (575 - 586) (608 - 616)	(192 - 221) (398 - 399) (835 - 836) (904 - 921) (950 - 990) (1028 - 1032) (1252 - 1253)
	NECAME_13355	K00432	Both	(11 - 18) (32 - 35) (32 - 39) (151 - 152) (154 - 155)	(122 - 123)
	NECAME_13381	K11086	Both	(151 - 177) (182 - 200)	(58 - 59) (124 - 126)
	NECAME_13384		Both	(498 - 499) (866 - 868)	(196 - 219) (244 - 332) (352 - 370) (402 - 420) (468 - 484) (545 - 554) (594 - 614) (718 - 744) (765 - 791) (809 - 812) (897 - 904)
	NECAME_13395	K00682	Both	(2 - 14) (56 - 60) (116 - 121)	(129 - 131)
	NECAME_13409	K00827	Both	(40 - 70) (377 - 378) (424 - 426)	(274 - 276)
	NECAME_13410		Both	(79 - 91) (127 - 133) (243 - 244) (516 - 529) (638 - 639)	(201 - 203) (365 - 367) (399 - 403) (718 - 725) (855 - 856) (923 - 928)
	NECAME_13425		Both	(27 - 43) (65 - 76) (135 - 143) (155 - 158) (202 - 205) (252 - 302) (456 - 475) (484 - 490) (555 - 556) (684 - 687)	(108 - 109) (229 - 232) (595 - 602)
	NECAME_13429		Both	(37 - 39) (76 - 84) (94 - 97) (119 - 136) (157 - 159) (204 - 209) (220 - 227) (246 - 259) (762 - 803)	(311 - 312) (746 - 748)
	NECAME_13443	K01763	Both	(27 - 39) (59 - 60) (124 - 137) (231 - 235) (279 - 281) (321 - 323) (354 - 357) (401 - 404)	(285 - 286) (437 - 443)
	NECAME_13444		Both	(146 - 163) (184 - 233) (251 - 253) (276 - 315) (326 - 378) (409 - 436) (620 - 626) (680 - 681)	(701 - 703)
	NECAME_13449	K01069	Both	(40 - 43) (175 - 176)	(120 - 122)
	NECAME_13474	K00621	Both	(42 - 43)	(5 - 7) (16 - 18) (88 - 90) (182 - 183)
	NECAME_13478	K11321	Both	(33 - 57) (187 - 189)	(180 - 181)
	NECAME_13482		Both	(111 - 141) (149 - 176) (188 - 191) (193 - 195) (200 - 203) (261 - 266) (621 - 622) (630 - 672)	(465 - 466)
	NECAME_13487		Both	(78 - 81) (665 - 666) (799 - 800) (873 - 876)	(463 - 546) (554 - 584) (682 - 690)
	NECAME_13490	K06699	Both	(166 - 169) (385 - 392) (572 - 590)	(20 - 36) (54 - 71) (294 - 295) (414 - 415)
	NECAME_13491		Both	(113 - 131) (224 - 286) (295 - 301) (325 - 327) (325 - 332) (373 - 377) (383 - 406) (420 - 425) (434 - 441) (469 - 470) (531 - 534) (562 - 563)	(104 - 106) (294 - 295) (414 - 415)
	NECAME_13498		Both	(615 - 759) (763 - 808) (834 - 878) (887 - 888)	(533 - 553)
	NECAME_13522	K12837	Both	(95 - 96) (136 - 137) (169 - 181) (283 - 284) (294 - 296) (342 - 343) (398 - 406) (415 - 417)	(7 - 39) (49 - 61) (83 - 84) (103 - 104) (114 - 115)
	NECAME_13528	K14721	Both	(89 - 90) (147 - 150) (216 - 239) (302 - 317) (392 - 393) (454 - 458)	(413 - 415)
	NECAME_13532	K15788	Both	(406 - 413) (437 - 444) (479 - 482)	(466 - 467)
	NECAME_13555		Both	(350 - 353) (831 - 833)	(401 - 408) (478 - 480) (769 - 770)
	NECAME_13565	K00477	Both	(40 - 45)	(149 - 152) (289 - 290) (314 - 317) (323 - 326)
	NECAME_13569	K12495	Both	(466 - 511) (729 - 738) (827 - 832)	(634 - 635) (677 - 683) (790 - 792)
	NECAME_13573	K15040	Both	(110 - 111)	(35 - 36) (66 - 67)
	NECAME_13580	K12305	Both	(105 - 107) (236 - 244) (272 - 280) (336 - 347) (473 - 474)	(375 - 376) (397 - 404)
	NECAME_13583	K05637	Both	(96 - 123) (134 - 138) (561 - 562) (614 - 630) (983 - 985) (1151 - 1157) (1861 - 1868) (2457 - 2460) (2614 - 2618)	(1229 - 1230) (1481 - 1483) (2196 - 2197) (2943 - 2948) (3039 - 3041) (3108 - 3109)
	NECAME_13593	K05305	Both	(603 - 619) (653 - 667) (705 - 732) (782 - 844) (904 - 905) (960 - 961) (983 - 985) (1043 - 1044)	(1020 - 1022)
	NECAME_13624	K01285	Both	(272 - 273) (368 - 370) (405 - 406) (471 - 472)	(252 - 253) (313 - 316) (366 - 368) (464 - 470) (480 - 482) (509 - 533)
	NECAME_13627	K13219	Both	(49 - 61) (114 - 115) (356 - 373) (490 - 497)	(235 - 242)
	NECAME_13629	K01456	Both	(284 - 285) (521 - 524) (585 - 586)	(257 - 258) (448 - 450) (463 - 473) (503 - 504)
	NECAME_13634	K12603	Both	(570 - 573) (634 - 637)	(21 - 24) (38 - 46) (194 - 207) (220 - 257) (275 - 297) (313 - 339) (357 - 403) (513 - 516)
	NECAME_13635	K14007	Both	(378 - 473) (552 - 618) (965 - 966) (1171 - 1174)	(802 - 803) (1066 - 1103)
	NECAME_13640	K05750	Both	(35 - 41) (376 - 379) (392 - 394) (477 - 484) (824 - 826)	(640 - 641) (652 - 653)
	NECAME_13673		Both	(426 - 429)	(375 - 376) (411 - 412)
	NECAME_13698	K01115	Both	(505 - 534) (724 - 728)	(292 - 293) (458 - 459)
	NECAME_13701		Both	(238 - 240) (296 - 312)	(477 - 480) (573 - 584)
	NECAME_13712		Both	(41 - 44) (80 - 84)	(157 - 158)
	NECAME_13747		Both	(3 - 4) (48 - 52) (120 - 121) (319 - 322)	(101 - 103) (156 - 160) (166 - 178) (185 - 191) (248 - 249) (338 - 342)
	NECAME_13751	K00408	Both	(29 - 51) (201 - 202)	(93 - 95) (105 - 106) (125 - 140) (167 - 169)
	NECAME_13753	K15053	Both	(116 - 117) (123 - 128) (383 - 384) (410 - 411) (424 - 430)	(176 - 180) (218 - 219) (342 - 344)
	NECAME_13767	K06100	Both	(151 - 152) (211 - 212)	(122 - 127)
	NECAME_13796	K02936	Both	(21 - 22)	(42 - 43) (111 - 123)
	NECAME_13823		Both	(257 - 260) (348 - 360) (377 - 390) (411 - 426)	(197 - 199)
	NECAME_13836	K00472	Both	(15 - 16) (247 - 249) (261 - 268) (265 - 267) (283 - 284) (455 - 459) (567 - 575)	(120 - 124) (321 - 342)
	NECAME_13853	K12200	Both	(234 - 235) (239 - 240) (291 - 292) (727 - 735) (831 - 833) (846 - 850)	(416 - 417) (767 - 769) (801 - 803)
	NECAME_13854		Both	(183 - 189) (207 - 213) (225 - 228)	(198 - 199)
	NECAME_13855		Both	(160 - 181) (273 - 274)	(187 - 188) (198 - 199) (265 - 268)
	NECAME_13881		Both	(280 - 292)	(24 - 26) (225 - 226)
	NECAME_13891	K03936	Both	(24 - 33)	(82 - 84)
	NECAME_13901		Both	(100 - 119) (147 - 217) (243 - 293) (301 - 311) (368 - 377) (368 - 372) (614 - 623)	(483 - 485) (524 - 533)
	NECAME_13905		Both	(841 - 844) (925 - 926) (1045 - 1046) (1745 - 1748) (1747 - 1748) (1813 - 1814) (3019 - 3020) (3029 - 3033) (3345 - 3348) (3347 - 3348) (3405 - 3406) (3442 - 3443) (3489 - 3494) (3489 - 3491) (3500 - 3502) (3560 - 3561) (3681 - 3682) (3710 - 3714) (3726 - 3727) (3729 - 3738) (3774 - 3778) (3952 - 3953) (5172 - 5177)	(661 - 707) (727 - 739) (1985 - 2037) (2375 - 2393) (2423 - 2442) (2677 - 2695) (2699 - 2701) (2808 - 2824) (2845 - 2860) (3352 - 3353) (3456 - 3459) (3575 - 3640) (3651 - 3674) (3828 - 3946) (4001 - 4077) (4101 - 4127) (4139 - 4145) (4250 - 4350) (4368 - 4376) (4384 - 4416) (4421 - 4422) (4694 - 4703) (4718 - 4751) (4799 - 4832)
	NECAME_13906		Both	(741 - 771) (810 - 882) (896 - 897) (1574 - 1576) (1805 - 1885) (2056 - 2129) (3029 - 3033) (3337 - 3339) (3347 - 3348) (3442 - 3443) (3540 - 3543) (3726 - 3727) (3729 - 3738) (3759 - 3760) (3774 - 3778) (5106 - 5117) (5120 - 5121) (5135 - 5148)	(2677 - 2695) (2699 - 2701) (3239 - 3259) (3352 - 3353) (3387 - 3401) (3513 - 3522) (4139 - 4145) (4184 - 4212) (4694 - 4703)
	NECAME_13919	K13159	Both	(66 - 84) (161 - 163) (585 - 586)	(310 - 315) (423 - 430) (540 - 565)
	NECAME_13920	K14773	Both	(265 - 283)	(102 - 103) (122 - 125) (134 - 140) (203 - 204)
	NECAME_13921		Both	(76 - 83) (90 - 92) (101 - 104) (130 - 132) (137 - 205) (226 - 232) (243 - 254) (289 - 340)	(122 - 125)
	NECAME_13952		Both	(435 - 437) (541 - 542) (807 - 808) (854 - 864) (892 - 893) (918 - 1066)	(9 - 11) (23 - 27) (47 - 60) (286 - 292) (588 - 589) (657 - 658) (1097 - 1102) (1154 - 1174) (1430 - 1431) (1475 - 1480) (1538 - 1550) (1632 - 1635) (1732 - 1734) (2099 - 2110)
	NECAME_13964		Both	(183 - 190) (211 - 217) (239 - 243) (276 - 283) (286 - 289) (304 - 325) (345 - 348) (350 - 358)	(267 - 270)
	NECAME_13981		Both	(810 - 838) (874 - 879) (890 - 894) (905 - 914) (925 - 960) (1003 - 1122) (1150 - 1252) (1264 - 1290) (1327 - 1332) (1458 - 1468) (1480 - 1504) (1524 - 1529) (1567 - 1569) (1594 - 1600) (1719 - 1720)	(1668 - 1672)
	NECAME_13989	K14314	Both	(287 - 297) (470 - 471) (507 - 508) (568 - 571) (609 - 617)	(318 - 320)
	NECAME_14005	K03349	Both	(448 - 450) (583 - 592) (800 - 802)	(370 - 372) (474 - 483) (618 - 619) (735 - 739) (783 - 785)
	NECAME_14012		Both	(500 - 519) (547 - 582) (702 - 723) (797 - 801) (819 - 820) (874 - 876) (889 - 895)	(671 - 672)
	NECAME_14015	K03869	Both	(645 - 646) (827 - 828) (875 - 887) (990 - 991)	(318 - 323) (408 - 409)
	NECAME_14029	K06698	Both	(304 - 306) (361 - 374)	(170 - 183) (190 - 239) (284 - 286)
	NECAME_14035	K00888	Both	(1421 - 1435) (1465 - 1499) (1537 - 1538)	(1568 - 1569) (1772 - 1780)
	NECAME_14043	K12862	Both	(23 - 27) (82 - 83) (98 - 108)	(313 - 321) (509 - 539) (544 - 570)
	NECAME_14047	K13106	Both	(479 - 481) (574 - 575) (598 - 599)	(561 - 563)
	NECAME_14059	K06645	Both	(232 - 240) (305 - 337) (372 - 374)	(409 - 411)
	NECAME_14091	K14555	Both	(879 - 882)	(624 - 644) (655 - 674) (686 - 723) (742 - 750) (755 - 777) (781 - 813) (816 - 825) (831 - 841) (902 - 907) (945 - 946)
	NECAME_14104	K07293	Both	(32 - 49) (140 - 141) (167 - 174) (254 - 256) (270 - 271) (311 - 313) (325 - 326) (548 - 566)	(57 - 58) (104 - 114) (216 - 217) (384 - 387) (423 - 424) (458 - 459)
	NECAME_14125	K14004	Both	(212 - 215) (218 - 219) (224 - 225) (300 - 302)	(95 - 96) (184 - 185) (243 - 245)
	NECAME_14151	K00029	Both	(498 - 499)	(182 - 184) (399 - 400) (551 - 552)
	NECAME_14154		Both	(198 - 200) (358 - 411) (498 - 499)	(15 - 16) (38 - 43) (182 - 184) (551 - 552)
	NECAME_14169		Both	(379 - 385) (401 - 411) (405 - 406) (422 - 429) (435 - 442) (470 - 489) (521 - 528) (545 - 547) (567 - 577) (606 - 622) (664 - 724) (773 - 818) (829 - 912) (916 - 950)	(442 - 444) (592 - 593) (955 - 957)
	NECAME_14187	K10598	Both	(200 - 205) (208 - 226) (240 - 248) (296 - 319) (380 - 401) (407 - 454) (494 - 496) (510 - 515) (520 - 521)	(49 - 52)
	NECAME_14204		Both	(51 - 52) (198 - 199) (250 - 251)	(148 - 153) (232 - 234) (329 - 343)
	NECAME_14211		Both	(658 - 666) (692 - 694) (719 - 721) (757 - 767) (791 - 838) (913 - 938) (952 - 1036) (1106 - 1146) (1163 - 1166) (1203 - 1204) (1258 - 1265) (1301 - 1312)	(748 - 749) (1041 - 1042) (1176 - 1178) (1284 - 1285)
	NECAME_14212		Both	(795 - 813) (827 - 834) (845 - 846) (913 - 938) (952 - 1036)	(1041 - 1042) (1276 - 1277) (1284 - 1285) (1308 - 1310)
	NECAME_14214		Both	(984 - 1003) (1016 - 1034) (1163 - 1166)	(1229 - 1234)
	NECAME_14242	K15196	Both	(2 - 3) (72 - 76) (316 - 321) (349 - 360) (446 - 452)	(49 - 50) (209 - 217) (494 - 496) (558 - 560) (573 - 607) (613 - 614) (628 - 635) (646 - 668) (671 - 672) (696 - 699) (714 - 808) (840 - 870)
	NECAME_14243		Both	(31 - 34)	(63 - 65) (120 - 125) (162 - 164)
	NECAME_14257	K04715	Both	(371 - 373) (394 - 402) (437 - 456) (488 - 493)	(341 - 342) (510 - 513)
	NECAME_14272	K02934	Both	(4 - 38) (66 - 74) (94 - 100) (102 - 121) (131 - 137) (230 - 232)	(169 - 170) (267 - 270)
	NECAME_14334	K00560	Both	(20 - 27)	(69 - 70)
	NECAME_14335	K00485	Both	(49 - 50) (131 - 132) (158 - 159) (363 - 364)	(137 - 139) (343 - 344) (365 - 366) (500 - 502)
	NECAME_14339	K03131	Both	(54 - 65) (333 - 451)	(152 - 153)
	NECAME_14366		Both	(11 - 13) (62 - 63) (201 - 209) (215 - 217)	(151 - 155) (242 - 243) (260 - 261)
	NECAME_14383	K05236	Both	(168 - 207) (404 - 405) (412 - 413) (513 - 522)	(363 - 365) (454 - 455) (833 - 836) (876 - 895) (905 - 921) (929 - 934) (945 - 953) (976 - 996)
	NECAME_14391	K02257	Both	(41 - 44) (100 - 109) (129 - 142) (149 - 151)	(368 - 369)
	NECAME_14425	K04676	Both	(232 - 280) (283 - 289) (491 - 493)	(354 - 366) (373 - 375)
	NECAME_14434	K10424	Both	(16 - 17) (105 - 121)	(45 - 46)
	NECAME_14435	K10424	Both	(19 - 20) (37 - 55) (105 - 121)	(73 - 75) (85 - 89)
	NECAME_14456		Both	(319 - 321) (340 - 359) (399 - 403) (593 - 611) (716 - 744) (826 - 838)	(479 - 482)
	NECAME_14465	K01966	Both	(98 - 100) (125 - 156)	(36 - 38)
	NECAME_14478	K03035	Both	(157 - 178) (190 - 196) (219 - 221) (233 - 238) (255 - 257) (264 - 285) (291 - 309)	(210 - 211) (216 - 218)
	NECAME_14479	K03035	Both	(133 - 135) (264 - 285) (291 - 309)	(216 - 218)
	NECAME_14480	K01052	Both	(497 - 499)	(364 - 368)
	NECAME_14488	K05731	Both	(1278 - 1284) (1313 - 1324) (1355 - 1362)	(1249 - 1250)
	NECAME_14491		Both	(64 - 85) (111 - 119) (258 - 261) (286 - 325)	(201 - 202) (367 - 369)
	NECAME_14494	K09140	Both	(321 - 330) (332 - 353)	(313 - 314)
	NECAME_14501	K00384	Both	(111 - 117) (143 - 160) (206 - 209) (516 - 517)	(291 - 292) (367 - 368) (454 - 456) (488 - 491) (621 - 622)
	NECAME_14517		Both	(204 - 208) (214 - 216)	(158 - 160) (255 - 258) (325 - 330)
	NECAME_14518	K13201	Both	(223 - 224) (322 - 325) (340 - 345)	(40 - 42) (67 - 85) (126 - 128)
	NECAME_14527		Both	(237 - 239) (380 - 388)	(64 - 65)
	NECAME_14531		Both	(120 - 134) (161 - 166) (185 - 186) (237 - 239) (261 - 263) (299 - 303) (338 - 340) (369 - 372) (401 - 413) (468 - 524) (569 - 573) (587 - 590) (647 - 649) (670 - 682) (705 - 709) (755 - 756) (861 - 899) (945 - 946) (954 - 987) (1031 - 1042) (1083 - 1086) (1112 - 1119) (1139 - 1143) (1215 - 1218) (1234 - 1242) (1263 - 1293) (1314 - 1315) (1341 - 1353) (1384 - 1415) (1444 - 1448)	(437 - 438)
	NECAME_14532	K06766	Both	(111 - 112) (181 - 183) (232 - 233) (384 - 385) (516 - 519) (766 - 767) (868 - 880) (1093 - 1106)	(68 - 71) (423 - 456) (603 - 605) (708 - 710) (975 - 976) (1008 - 1009) (1172 - 1173) (1274 - 1279)
	NECAME_14543	K12386	Both	(94 - 105)	(371 - 372)
	NECAME_14548		Both	(207 - 209)	(222 - 232) (237 - 239)
	NECAME_14565		Both	(17 - 19) (52 - 55) (65 - 67) (430 - 431) (958 - 969) (978 - 990) (1055 - 1056) (1135 - 1138) (1210 - 1211) (1249 - 1252) (1268 - 1269) (1281 - 1288)	(96 - 97) (168 - 192) (723 - 743) (1227 - 1228)
	NECAME_14602	K09578	Both	(39 - 41) (49 - 51)	(6 - 7) (100 - 103)
	NECAME_14603	K01597	Both	(41 - 43) (64 - 65) (110 - 111) (298 - 299) (334 - 341)	(5 - 6) (78 - 79) (148 - 149) (365 - 366)
	NECAME_14635	K00963	Both	(7 - 8) (24 - 27) (78 - 79) (215 - 217)	(282 - 283)
	NECAME_14638	K15172	Both	(653 - 680) (687 - 733)	(610 - 616)
	NECAME_14655	K10141	Both	(150 - 153) (276 - 285) (342 - 343) (358 - 359)	(183 - 184)
	NECAME_14671		Both	(503 - 510) (534 - 552) (563 - 564) (569 - 576) (591 - 609) (617 - 644) (670 - 710) (724 - 729) (802 - 833) (858 - 862)	(757 - 760)
	NECAME_14726		Both	(191 - 228) (305 - 316) (388 - 389) (488 - 489) (747 - 856)	(369 - 370) (399 - 406) (486 - 487)
	NECAME_14758	K04131	Both	(566 - 567)	(78 - 92) (115 - 137)
	NECAME_14760	K15332	Both	(245 - 246) (297 - 368) (390 - 427) (447 - 462) (478 - 497) (671 - 675)	(592 - 593)
	NECAME_14763	K04460	Both	(16 - 20) (61 - 62) (184 - 185) (402 - 407)	(36 - 37) (311 - 333)
	NECAME_14806		Both	(363 - 390)	(331 - 336)
	NECAME_14808		Both	(314 - 315) (450 - 452) (463 - 464) (611 - 615) (715 - 716) (944 - 985)	(46 - 69) (73 - 108) (119 - 185) (190 - 212) (216 - 246) (248 - 308) (358 - 360) (387 - 394) (416 - 423) (469 - 476) (483 - 503) (509 - 515) (532 - 535) (536 - 550) (562 - 567) (711 - 714) (759 - 765) (1191 - 1196) (1230 - 1233)
	NECAME_14810	K00939	Both	(3 - 6) (82 - 83)	(31 - 32)
	NECAME_14813	K15129	Both	(48 - 49) (186 - 188) (214 - 244) (265 - 272)	(83 - 91)
	NECAME_14816	K12860	Both	(250 - 252) (285 - 290) (328 - 333)	(112 - 113) (201 - 202) (347 - 349)
	NECAME_14838	K00507	Both	(3 - 14) (23 - 33)	(90 - 91)
	NECAME_14852	K13720	Both	(188 - 201) (240 - 241) (254 - 256) (275 - 278) (337 - 341) (359 - 362) (407 - 410)	(164 - 165) (216 - 220) (265 - 267) (273 - 274) (327 - 329) (355 - 356)
	NECAME_14860	K05633	Both	(139 - 141) (172 - 211) (259 - 277) (295 - 340) (386 - 389) (453 - 454)	(17 - 26) (47 - 49) (62 - 63) (428 - 430) (498 - 500) (854 - 892) (931 - 947) (978 - 984)
	NECAME_14896	K06129	Both	(64 - 66) (161 - 273) (442 - 455)	(371 - 373) (379 - 380) (403 - 405)
	NECAME_14903		Both	(98 - 167) (190 - 192) (265 - 266) (297 - 298) (765 - 767)	(254 - 259) (361 - 368)
	NECAME_14907		Both	(335 - 336) (371 - 372) (387 - 388) (456 - 462)	(275 - 296) (414 - 415)
	NECAME_14913	K12844	Both	(73 - 74) (434 - 435) (478 - 479)	(147 - 148) (403 - 405)
	NECAME_14933		Both	(43 - 48) (214 - 216)	(99 - 102) (140 - 142)
	NECAME_14953		Both	(47 - 48) (56 - 58) (80 - 135) (180 - 222) (247 - 270) (292 - 319) (593 - 594)	(346 - 349) (371 - 373) (423 - 426) (450 - 470) (645 - 646)
	NECAME_14972	K15363	Both	(195 - 229) (281 - 388) (493 - 521) (654 - 655) (762 - 772) (794 - 795)	(434 - 436) (588 - 589) (698 - 701) (831 - 832)
	NECAME_14975	K00658	Both	(379 - 381)	(4 - 9) (14 - 17) (40 - 44) (50 - 54) (72 - 73) (127 - 142) (176 - 178) (198 - 202) (207 - 221) (254 - 262) (316 - 331)
	NECAME_14980		Both	(270 - 290) (473 - 474) (677 - 678) (767 - 799)	(668 - 670) (751 - 752)
	NECAME_14981		Both	(677 - 678)	(532 - 540) (668 - 670) (751 - 752) (833 - 843)
	NECAME_14992	K00033	Both	(166 - 167)	(311 - 313)
	NECAME_15000	K02318	Both	(42 - 45) (71 - 72) (78 - 95) (118 - 131) (139 - 186) (201 - 219) (313 - 333) (358 - 359) (441 - 443) (493 - 496)	(108 - 109) (410 - 411)
	NECAME_15001	K13093	Both	(159 - 169) (190 - 191) (315 - 316) (434 - 494) (528 - 538)	(70 - 90) (114 - 117) (303 - 305)
	NECAME_15041		Both	(27 - 32) (42 - 95) (133 - 134)	(109 - 110) (163 - 165)
	NECAME_15057	K10877	Both	(52 - 63) (77 - 78) (119 - 212) (238 - 241) (259 - 282) (382 - 444) (496 - 516) (570 - 581) (611 - 617) (672 - 674)	(313 - 315) (644 - 656)
	NECAME_15082	K13122	Both	(52 - 64) (191 - 192)	(154 - 157) (218 - 222)
	NECAME_15083	K12604	Both	(1086 - 1123) (1327 - 1328) (1573 - 1574) (1677 - 1679) (1732 - 1734) (1869 - 1871) (1883 - 1886)	(1181 - 1183) (1243 - 1247) (1337 - 1345) (1366 - 1374) (1620 - 1626) (1655 - 1656) (1701 - 1707) (1830 - 1833) (1843 - 1846) (1992 - 1995) (2048 - 2049) (2066 - 2067) (2099 - 2105) (2203 - 2204)
	NECAME_15086	K03036	Both	(8 - 10) (32 - 34)	(104 - 105) (245 - 246)
	NECAME_15093	K00914	Both	(36 - 42) (89 - 91) (192 - 193) (445 - 453) (469 - 473) (493 - 507) (544 - 546) (618 - 620) (683 - 772)	(56 - 59) (121 - 129) (135 - 149) (240 - 242) (279 - 285) (427 - 428) (665 - 669)
	NECAME_15104		Both	(36 - 47) (60 - 86) (134 - 135) (254 - 259)	(121 - 123) (178 - 179) (210 - 213) (359 - 361) (386 - 388) (431 - 446)
	NECAME_15121	K01855	Both	(26 - 38) (156 - 157) (222 - 240) (261 - 262) (390 - 391) (400 - 413) (432 - 438)	(139 - 144) (336 - 338)
	NECAME_15130		Both	(132 - 180) (185 - 228) (279 - 312) (384 - 404)	(118 - 119)
	NECAME_15135	K12858	Both	(22 - 26) (44 - 45) (64 - 65) (84 - 87) (106 - 118) (123 - 167) (195 - 199) (203 - 208) (239 - 248) (495 - 528) (563 - 644) (801 - 819) (836 - 844)	(259 - 260) (346 - 390)
	NECAME_15177	K00318	Both	(463 - 469) (602 - 604)	(524 - 530) (566 - 569) (615 - 618)
	NECAME_15184	K02327	Both	(22 - 26) (44 - 52) (65 - 82) (119 - 126) (463 - 470) (635 - 639) (830 - 831) (997 - 998) (1036 - 1062)	(2 - 4) (183 - 189) (211 - 212) (285 - 286) (588 - 590) (753 - 756) (843 - 850)
	NECAME_15208		Both	(245 - 246) (604 - 609) (655 - 656) (685 - 689)	(187 - 209) (264 - 266)
	NECAME_15211	K02209	Both	(755 - 760)	(17 - 18) (25 - 28) (49 - 58) (219 - 220) (557 - 574) (628 - 632) (734 - 735)
	NECAME_15224	K01581	Both	(341 - 342) (366 - 367) (374 - 375) (431 - 434) (463 - 464)	(29 - 35) (295 - 297)
	NECAME_15232		Both	(301 - 302) (473 - 474) (497 - 502)	(20 - 23) (40 - 49) (54 - 56) (69 - 72) (94 - 104) (134 - 154) (396 - 400) (435 - 436) (548 - 551) (612 - 620) (669 - 675)
	NECAME_15237	K00486	Both	(356 - 390)	(94 - 95) (143 - 145) (160 - 173) (266 - 267)
	NECAME_15240		Both	(221 - 323) (415 - 420)	(620 - 622)
	NECAME_15261	K03966	Both	(360 - 361)	(265 - 274) (290 - 291) (404 - 414)
	NECAME_15277	K10084	Both	(472 - 531) (646 - 647)	(379 - 384) (602 - 604) (609 - 615) (620 - 626)
	NECAME_15285		Both	(137 - 166) (253 - 254) (404 - 414) (479 - 480) (492 - 495) (554 - 557) (862 - 864) (905 - 907) (923 - 964) (1014 - 1022) (1033 - 1036) (1066 - 1073)	(213 - 215) (264 - 269) (341 - 344) (385 - 387) (425 - 426) (441 - 442) (514 - 517) (601 - 611) (645 - 652) (685 - 689) (703 - 705) (723 - 724) (770 - 771) (793 - 797) (823 - 824) (840 - 842) (894 - 895)
	NECAME_15310		Both	(896 - 897) (1045 - 1046) (1743 - 1792) (2056 - 2129) (2659 - 2670) (2661 - 2665) (2746 - 2760) (3337 - 3339) (3387 - 3427) (3435 - 3438) (3442 - 3443) (3456 - 3472) (3489 - 3494) (3489 - 3491) (3710 - 3714) (3726 - 3727) (3729 - 3738) (3774 - 3778) (3967 - 4132) (4693 - 4772) (5106 - 5117) (5127 - 5128) (5135 - 5148) (5172 - 5193)	(3352 - 3353) (4139 - 4145)
	NECAME_15316	K01511	Both	(222 - 223)	(73 - 75) (192 - 201) (267 - 269) (385 - 388)
	NECAME_15323	K06634	Both	(132 - 134) (241 - 243)	(182 - 183)
	NECAME_15337	K03954	Both	(143 - 145) (199 - 202) (218 - 243) (293 - 294)	(39 - 53) (106 - 108) (128 - 131) (334 - 344) (368 - 371) (394 - 395) (423 - 426)
	NECAME_15338	K11093	Both	(174 - 175) (232 - 233) (247 - 261) (278 - 279) (299 - 317) (323 - 371) (436 - 439)	(35 - 38) (82 - 114) (395 - 396)
	NECAME_15345	K03106	Both	(114 - 132)	(457 - 459) (463 - 464)
	NECAME_15353	K13177	Both	(73 - 80) (266 - 269) (381 - 382) (534 - 543) (638 - 640) (701 - 702) (734 - 737)	(127 - 128) (225 - 227) (465 - 467)
	NECAME_15363	K05719	Both	(214 - 219)	(19 - 32) (118 - 119) (373 - 375) (408 - 410) (606 - 671) (761 - 777)
	NECAME_15364	K01807	Both	(11 - 20) (45 - 71) (212 - 213)	(125 - 126) (265 - 267)
	NECAME_15371		Both	(1046 - 1060) (1227 - 1229) (1298 - 1301)	(473 - 474) (507 - 512) (894 - 898) (953 - 955) (971 - 979)
	NECAME_15378		Both	(203 - 207) (230 - 234) (241 - 247) (269 - 275) (278 - 281) (284 - 287)	(155 - 158)
	NECAME_15390		Both	(106 - 107) (173 - 176) (220 - 223) (282 - 291) (354 - 397) (436 - 467) (490 - 520) (575 - 583)	(72 - 73)
	NECAME_15394	K14288	Both	(361 - 362) (479 - 483) (500 - 504) (601 - 604) (631 - 632) (753 - 755) (788 - 789) (950 - 953) (1073 - 1075)	(439 - 442) (529 - 530) (541 - 549) (816 - 826) (837 - 839) (861 - 863)
	NECAME_15396	K14288	Both	(375 - 392) (407 - 427) (455 - 460) (473 - 483) (479 - 483) (491 - 504) (524 - 527) (541 - 585) (591 - 728) (754 - 777) (780 - 843) (862 - 886) (907 - 913) (933 - 954)	(439 - 442) (529 - 530)
	NECAME_15400	K03781	Both	(16 - 18) (240 - 241)	(397 - 420)
	NECAME_15408	K10842	Both	(135 - 141) (156 - 175)	(213 - 217)
	NECAME_15419	K01230	Both	(214 - 219) (567 - 568) (621 - 635) (675 - 679)	(343 - 344) (406 - 407) (492 - 493) (538 - 549)
	NECAME_15427	K03952	Both	(75 - 99)	(142 - 144)
	NECAME_15452	K14684	Both	(322 - 328) (412 - 451)	(73 - 74) (164 - 167) (381 - 382)
	NECAME_15462	K12584	Both	(42 - 46) (68 - 74) (101 - 102)	(89 - 91)
	NECAME_15491	K14292	Both	(432 - 447) (802 - 803)	(688 - 696) (712 - 715) (764 - 772)
	NECAME_15499	K01758	Both	(12 - 16) (65 - 85)	(126 - 127) (181 - 182)
	NECAME_15500	K01920	Both	(328 - 329) (395 - 396) (438 - 439)	(138 - 139) (179 - 181) (235 - 238) (282 - 283) (352 - 353)
	NECAME_15509	K14824	Both	(106 - 107) (162 - 163) (275 - 276) (523 - 532)	(288 - 293) (332 - 341) (439 - 440) (492 - 493)
	NECAME_15520	K03392	Both	(15 - 17) (86 - 265) (315 - 318)	(288 - 292) (324 - 325)
	NECAME_15535		Both	(679 - 680)	(83 - 131) (239 - 246) (707 - 709)
	NECAME_15556		Both	(68 - 69) (192 - 196) (202 - 218) (444 - 445)	(151 - 152) (507 - 511) (562 - 563)
	NECAME_15576	K15779	Both	(5 - 8) (100 - 147) (227 - 228) (367 - 368) (434 - 435) (500 - 503)	(280 - 282) (582 - 584)
	NECAME_15577	K14299	Both	(182 - 184) (298 - 299) (341 - 350) (376 - 421)	(10 - 20) (174 - 175) (226 - 227) (263 - 264) (276 - 284)
	NECAME_15581	K14315	Both	(268 - 271) (344 - 345) (465 - 491) (509 - 540) (599 - 603) (633 - 637)	(54 - 58) (108 - 113) (193 - 196) (306 - 309) (326 - 331)
	NECAME_15603	K00876	Both	(194 - 224) (384 - 390) (434 - 472) (586 - 587)	(52 - 53) (67 - 84) (103 - 110) (127 - 128)
	NECAME_15612	K02267	Both	(77 - 80)	(32 - 43)
	NECAME_15615	K03352	Both	(193 - 194) (311 - 319) (350 - 371) (410 - 427) (464 - 467) (699 - 709)	(7 - 15) (33 - 35) (66 - 68) (118 - 120) (261 - 262) (516 - 518)
	NECAME_15621	K00854	Both	(200 - 203) (217 - 218) (245 - 283) (291 - 301) (305 - 358) (371 - 406)	(227 - 230) (234 - 236)
	NECAME_15623	K00275	Both	(19 - 30) (184 - 190) (201 - 235)	(46 - 47) (74 - 76)
	NECAME_15674	K02377	Both	(311 - 313)	(45 - 77) (87 - 106) (252 - 267) (360 - 364)
	NECAME_15679		Both	(145 - 149) (248 - 250) (299 - 334) (373 - 379) (391 - 396) (406 - 408) (423 - 424) (437 - 439)	(79 - 81) (173 - 176) (238 - 239) (261 - 266)
	NECAME_15697	K02684	Both	(92 - 94) (148 - 149) (196 - 197) (319 - 320)	(121 - 122) (254 - 255) (282 - 283) (296 - 303) (307 - 310)
	NECAME_15699	K15426	Both	(345 - 347) (356 - 364) (392 - 394) (436 - 437) (481 - 482)	(244 - 245) (688 - 691) (782 - 791) (853 - 858) (869 - 876)
	NECAME_15702	K00923	Both	(295 - 314) (464 - 488) (718 - 738) (926 - 940) (1164 - 1165) (1358 - 1365)	(1399 - 1400)
	NECAME_15705	K10636	Both	(329 - 338) (386 - 406) (519 - 521) (566 - 573) (614 - 620)	(449 - 454)
	NECAME_15706		Both	(329 - 338) (352 - 354) (372 - 374) (386 - 406) (446 - 449) (478 - 481) (489 - 493) (538 - 548) (566 - 573) (579 - 585) (593 - 595)	(435 - 436) (449 - 454) (473 - 474)
	NECAME_15707	K00565	Both	(127 - 129) (183 - 191)	(232 - 321)
	NECAME_15711	K05765	Both	(53 - 58)	(79 - 80) (96 - 102) (157 - 168)
	NECAME_15714	K14317	Both	(57 - 74) (85 - 87) (103 - 104) (149 - 150) (236 - 239) (266 - 271) (306 - 312) (349 - 356) (388 - 389) (409 - 464) (518 - 522) (545 - 550) (555 - 559) (608 - 612) (638 - 641) (755 - 776) (797 - 822) (887 - 890) (949 - 981) (1006 - 1010) (1036 - 1062) (1102 - 1108) (1139 - 1151) (1164 - 1177) (1223 - 1243) (1255 - 1307) (1344 - 1376) (1434 - 1452) (1493 - 1510) (1555 - 1619) (1636 - 1660) (1684 -…	(191 - 195)
	NECAME_15731		Both	(96 - 98) (311 - 314) (443 - 456)	(145 - 151) (162 - 163)
	NECAME_15772	K04459	Both	(136 - 147)	(201 - 202)
	NECAME_15787	K02998	Both	(98 - 103) (246 - 251) (258 - 272)	(44 - 57) (211 - 216) (281 - 282)
	NECAME_15800		Both	(442 - 443) (650 - 667) (688 - 717) (842 - 843) (884 - 886) (993 - 997) (1060 - 1063) (1114 - 1116) (1154 - 1166) (1235 - 1250) (1264 - 1398) (1565 - 1617) (1656 - 1673) (1719 - 1878) (1913 - 1976)	(40 - 42) (98 - 100) (213 - 222) (290 - 294) (368 - 392) (470 - 475) (538 - 539) (601 - 604)
	NECAME_15838	K07359	Both	(103 - 118) (138 - 164) (225 - 228) (515 - 518) (546 - 557)	(361 - 362)
	NECAME_15843	K00844	Both	(8 - 39) (44 - 45) (117 - 120) (751 - 756) (819 - 822)	(161 - 163) (594 - 600) (668 - 673) (714 - 715) (789 - 790)
	NECAME_15860	K05636	Both	(491 - 560) (647 - 648) (722 - 723) (770 - 774) (1106 - 1303) (1367 - 1370) (1454 - 1459) (1564 - 1571) (1718 - 1719)	(317 - 320)
	NECAME_15872	K00720	Both	(118 - 119) (126 - 128)	(41 - 89) (266 - 271)
	NECAME_15874	K00624	Both	(41 - 81) (263 - 276) (292 - 306)	(446 - 467)
	NECAME_15879	K00863	Both	(14 - 45) (100 - 102)	(144 - 145) (172 - 173)
	NECAME_15881		Both	(275 - 276) (336 - 339) (382 - 384) (427 - 440) (486 - 497) (514 - 515) (544 - 545)	(100 - 111) (154 - 165) (186 - 207) (566 - 567)
	NECAME_15882	K13118	Both	(872 - 876) (921 - 922)	(586 - 588) (659 - 671) (707 - 712) (777 - 786) (810 - 814) (966 - 972)
	NECAME_15885	K11155	Both	(17 - 32) (191 - 192)	(128 - 130) (233 - 238) (458 - 459)
	NECAME_15900	K05863	Both	(173 - 174) (271 - 273)	(3 - 29) (229 - 230)
	NECAME_15904		Both	(34 - 38) (198 - 199)	(53 - 55) (86 - 88) (96 - 97) (152 - 158)
	NECAME_15910	K00798	Both	(6 - 7) (33 - 37) (41 - 61) (136 - 137)	(108 - 109)
	NECAME_15914		Both	(1184 - 1215) (1252 - 1326) (1337 - 1372) (1399 - 1475) (1509 - 1539) (1583 - 1591) (1597 - 1602) (1680 - 1683)	(1552 - 1553) (1635 - 1642)
	NECAME_15917		Both	(522 - 523) (987 - 1083)	(953 - 955)
	NECAME_15925	K03364	Both	(150 - 151) (304 - 305) (355 - 367) (374 - 402) (480 - 483)	(330 - 332)
	NECAME_15946	K12880	Both	(16 - 21) (36 - 41)	(95 - 96) (225 - 227) (337 - 345)
	NECAME_15951	K12835	Both	(121 - 122) (185 - 186) (193 - 195) (563 - 564) (662 - 670) (689 - 702) (720 - 741) (758 - 784) (789 - 796) (804 - 824) (840 - 859) (880 - 888) (898 - 900)	(6 - 10) (54 - 56) (74 - 75) (149 - 156) (161 - 162) (389 - 390)
	NECAME_15971	K05607	Both	(249 - 250)	(54 - 61) (138 - 146) (206 - 210) (221 - 225) (275 - 284) (297 - 300) (315 - 322) (357 - 360) (390 - 423)
	NECAME_15974	K14838	Both	(18 - 33) (190 - 196) (237 - 267)	(135 - 139)
	NECAME_15983		Both	(101 - 110) (754 - 758)	(446 - 451) (693 - 695) (867 - 868) (928 - 930)
	NECAME_15987		Both	(114 - 117) (356 - 365)	(33 - 36) (45 - 52) (106 - 107) (183 - 184) (255 - 256) (269 - 271)
	NECAME_15989	K14842	Both	(71 - 73)	(82 - 83) (114 - 127)
	NECAME_16020	K13342	Both	(608 - 616)	(635 - 637)
	NECAME_16040	K02930	Both	(337 - 354)	(272 - 273)
	NECAME_16045	K11787	Both	(73 - 178) (237 - 239) (330 - 331) (363 - 365) (429 - 432) (465 - 466) (648 - 649) (734 - 737)	(486 - 487) (598 - 599) (699 - 701)
	NECAME_16049	K12946	Both	(54 - 87) (157 - 161)	(135 - 136)
	NECAME_16056	K14792	Both	(1155 - 1187) (1199 - 1200) (1219 - 1225) (1249 - 1250) (1276 - 1284) (1319 - 1324) (1377 - 1386) (1404 - 1420) (1438 - 1455) (1502 - 1512) (1548 - 1580) (1605 - 1608) (1621 - 1622)	(1683 - 1704) (1795 - 1796)
	NECAME_16057		Both	(1139 - 1204) (1219 - 1225) (1231 - 1234) (1240 - 1241) (1267 - 1292) (1319 - 1324) (1404 - 1420) (1425 - 1478) (1489 - 1513) (1526 - 1534) (1548 - 1580) (1603 - 1663) (1718 - 1727) (1772 - 1782) (1796 - 1801) (1808 - 1810) (1824 - 1828) (1842 - 1844) (1850 - 1870) (1888 - 1891) (1898 - 1930)	(1795 - 1796)
	NECAME_16090	K01784	Both	(46 - 52) (156 - 157)	(350 - 365)
	NECAME_16091		Both	(59 - 63) (89 - 98) (108 - 115) (152 - 155) (167 - 175) (242 - 244)	(14 - 18) (213 - 216) (306 - 309)
	NECAME_16108	K14012	Both	(242 - 243) (253 - 255)	(113 - 114) (155 - 158) (276 - 281)
	NECAME_16134	K00006	Both	(263 - 264)	(25 - 26) (127 - 142) (189 - 190)
	NECAME_16147	K05749	Both	(339 - 340) (369 - 371) (522 - 525) (537 - 543) (574 - 582) (1281 - 1283)	(598 - 599) (822 - 841) (858 - 859) (1151 - 1152) (1191 - 1192)
	NECAME_16159	K04565	Both	(164 - 167)	(31 - 33) (159 - 162)
	NECAME_16174		Both	(91 - 136) (300 - 340)	(58 - 59)
	NECAME_16197		Both	(53 - 58)	(374 - 375) (390 - 391)
	NECAME_16260	K07190	Both	(125 - 152) (221 - 222) (580 - 766) (806 - 807) (865 - 866) (974 - 993) (1018 - 1035)	(215 - 216) (436 - 437) (474 - 475) (502 - 503) (559 - 562) (1102 - 1103) (1169 - 1174) (1196 - 1197)
	NECAME_16273		Both	(287 - 288)	(34 - 36) (89 - 97) (115 - 117) (151 - 169) (205 - 207) (374 - 378)
	NECAME_16280		Both	(38 - 49) (63 - 76)	(136 - 137) (167 - 168) (188 - 190) (233 - 234) (261 - 263) (279 - 286)
	NECAME_16295	K13513	Both	(428 - 429) (554 - 555)	(274 - 275) (323 - 340) (351 - 387) (408 - 425) (442 - 473) (485 - 505) (522 - 547)
	NECAME_16296	K02210	Both	(724 - 725)	(4 - 8) (93 - 94) (120 - 125) (560 - 561) (681 - 683)
	NECAME_16357	K07573	Both	(162 - 164)	(34 - 35) (61 - 66) (77 - 79) (117 - 119) (131 - 132)
	NECAME_16359	K13139	Both	(723 - 731) (853 - 857) (1017 - 1026) (1088 - 1109) (1249 - 1250) (1288 - 1310)	(952 - 954) (965 - 968) (1262 - 1267) (1335 - 1338)
	NECAME_16375	K00600	Both	(285 - 286)	(18 - 19) (40 - 45)
	NECAME_16377	K12842	Both	(581 - 589) (605 - 606) (625 - 628) (670 - 680) (717 - 720) (752 - 769) (791 - 793) (809 - 811) (817 - 821) (832 - 848)	(527 - 528)
	NECAME_16378	K12842	Both	(478 - 480) (498 - 499) (530 - 535) (543 - 546) (581 - 589) (625 - 628) (638 - 644) (670 - 680) (752 - 769) (784 - 795) (791 - 793) (809 - 821) (809 - 811) (817 - 821) (832 - 848)	(437 - 452) (458 - 460) (508 - 512) (527 - 528)
	NECAME_16386	K13138	Both	(526 - 531) (543 - 556) (584 - 586) (632 - 633) (850 - 851) (859 - 861) (914 - 916) (953 - 957) (975 - 990) (1070 - 1085)	(646 - 649) (702 - 705) (808 - 809) (885 - 886)
	NECAME_16401		Both	(62 - 72) (263 - 264)	(106 - 107) (217 - 219) (305 - 309) (372 - 373) (408 - 409) (435 - 451) (491 - 496) (545 - 579) (607 - 613) (661 - 676) (720 - 743) (754 - 762) (789 - 812)
	NECAME_16402		Both	(513 - 521)	(18 - 20) (225 - 245) (278 - 304) (350 - 358) (378 - 379)
	NECAME_16415	K12592	Both	(86 - 87)	(121 - 122)
	NECAME_16417		Both	(671 - 707) (718 - 719) (744 - 774) (881 - 920) (941 - 942)	(314 - 362) (398 - 401) (442 - 447) (519 - 578) (618 - 632) (811 - 817)
	NECAME_16422	K01810	Both	(216 - 217) (364 - 370) (378 - 399) (406 - 414) (515 - 550)	(173 - 201) (307 - 317)
	NECAME_16435	K14846	Both	(33 - 35) (61 - 62) (236 - 237)	(300 - 301) (338 - 364) (370 - 386)
	NECAME_16464	K00599	Both	(70 - 71) (135 - 136)	(33 - 39)
	NECAME_16484	K03372	Both	(32 - 34) (76 - 78)	(47 - 48)
	NECAME_16508		Both	(45 - 46) (128 - 129) (398 - 404) (603 - 617)	(204 - 205) (284 - 289) (373 - 375) (562 - 564)
	NECAME_16513	K13431	Both	(41 - 42) (182 - 191) (206 - 209) (249 - 250) (311 - 317) (326 - 327) (487 - 494)	(112 - 114) (129 - 131) (160 - 161) (257 - 258) (289 - 293) (586 - 587)
	NECAME_16519	K08288	Both	(195 - 199) (260 - 261) (292 - 299) (344 - 349) (385 - 398)	(277 - 278)
	NECAME_16528	K14308	Both	(311 - 312)	(87 - 102) (127 - 128) (149 - 154) (236 - 238) (476 - 477) (519 - 533)
	NECAME_16529	K03132	Both	(201 - 207) (210 - 213) (241 - 254) (300 - 324)	(135 - 136)
	NECAME_16535	K14322	Both	(57 - 60) (87 - 98) (121 - 124) (137 - 140) (155 - 157) (192 - 193) (217 - 218) (236 - 267) (314 - 317) (341 - 342)	(437 - 442)
	NECAME_16606	K10885	Both	(441 - 442) (469 - 476) (502 - 505) (562 - 564) (642 - 647) (697 - 702)	(414 - 416)
	NECAME_16609	K11353	Both	(201 - 203)	(165 - 166)
	NECAME_16639	K12198	Both	(9 - 10)	(174 - 175)
	NECAME_16640	K11517	Both	(69 - 81) (89 - 91) (101 - 120) (127 - 130) (201 - 202)	(358 - 360)
	NECAME_16650	K11214	Both	(101 - 133) (146 - 147) (208 - 210)	(165 - 166)
	NECAME_16711		Both	(100 - 117) (149 - 150) (374 - 413) (420 - 423) (432 - 438) (453 - 462) (468 - 480) (502 - 511) (539 - 545) (556 - 580)	(285 - 286) (581 - 582)
	NECAME_16764	K12275	Both	(152 - 181) (194 - 198) (218 - 224) (366 - 387)	(111 - 112)
	NECAME_16795	K03108	Both	(77 - 78) (162 - 164) (213 - 214) (289 - 290) (364 - 371) (444 - 448) (509 - 510) (612 - 616) (639 - 646)	(401 - 402) (537 - 539)
	NECAME_16804		Both	(147 - 149)	(282 - 283) (321 - 323) (388 - 391)
	NECAME_16816		Both	(78 - 80)	(53 - 54) (140 - 142) (199 - 203)
	NECAME_16817		Both	(11 - 12) (24 - 99) (104 - 157)	(196 - 197)
	NECAME_16824	K12614	Both	(46 - 55) (193 - 194)	(87 - 88)
	NECAME_16827	K14766	Both	(151 - 161) (237 - 238) (259 - 266) (523 - 621) (643 - 679)	(14 - 25) (50 - 52) (251 - 252) (410 - 412)
	NECAME_16857	K00232	Both	(67 - 68) (89 - 91) (177 - 179) (217 - 218) (309 - 345) (350 - 354)	(253 - 254)
	NECAME_16861	K00844	Both	(8 - 39) (44 - 45) (117 - 120) (751 - 756)	(594 - 600) (668 - 673) (714 - 715) (789 - 790)
	NECAME_16880		Both	(720 - 725) (735 - 739) (863 - 864) (892 - 902) (918 - 936)	(623 - 625) (633 - 635) (651 - 656) (679 - 696) (754 - 758) (776 - 778) (792 - 796) (805 - 807) (829 - 835) (845 - 851)
	NECAME_16881	K10776	Both	(892 - 902) (918 - 936) (942 - 943) (954 - 955)	(633 - 635) (776 - 778)
	NECAME_16908	K02325	Both	(115 - 119) (151 - 164) (387 - 388) (437 - 438)	(214 - 215)
	NECAME_16935		Both	(192 - 269) (298 - 365) (468 - 469) (524 - 525) (580 - 621)	(449 - 464) (522 - 523)
	NECAME_16944	K13089	Both	(53 - 54) (159 - 161) (303 - 304)	(37 - 39) (104 - 105) (344 - 346)
	NECAME_16947		Both	(336 - 361) (438 - 485) (526 - 702) (1338 - 1416)	(873 - 877) (967 - 968) (1053 - 1054) (1105 - 1114) (1308 - 1309)
	NECAME_16950	K03131	Both	(54 - 65) (108 - 131) (142 - 156) (166 - 168) (358 - 392) (438 - 440) (497 - 498)	(277 - 288)
	NECAME_16958		Both	(326 - 327)	(50 - 54) (75 - 86) (349 - 359) (379 - 382)
	NECAME_16988	K05290	Both	(146 - 147) (363 - 382)	(68 - 84) (297 - 299)
	NECAME_16991	K13337	Both	(34 - 75) (112 - 120) (126 - 157) (167 - 168)	(237 - 252) (297 - 298)
	NECAME_17016	K01756	Both	(3 - 7) (127 - 141) (200 - 233) (261 - 298) (435 - 438)	(23 - 24) (57 - 58) (330 - 338) (469 - 470)
	NECAME_17019		Both	(8 - 30) (60 - 67) (102 - 105) (141 - 143) (162 - 163) (215 - 220)	(271 - 272)
	NECAME_17027		Both	(165 - 201) (240 - 405) (446 - 450) (620 - 628) (664 - 671) (682 - 696) (704 - 716) (726 - 727) (753 - 756) (785 - 786) (861 - 863) (867 - 880) (934 - 1031) (1058 - 1063) (1066 - 1072) (1094 - 1115) (1144 - 1169) (1212 - 1391) (1432 - 1435)	(122 - 123) (1046 - 1047)
	NECAME_17028	K03347	Both	(8 - 12) (673 - 674) (682 - 683)	(68 - 70) (81 - 91) (234 - 242) (434 - 435) (548 - 549) (707 - 708)
	NECAME_17059		Both	(191 - 193) (200 - 210) (219 - 231)	(58 - 68) (88 - 89) (142 - 145) (174 - 175)
	NECAME_17064	K12373	Both	(278 - 279) (357 - 367) (402 - 404) (433 - 438)	(299 - 300) (334 - 337)
	NECAME_17080	K04662	Both	(41 - 60) (101 - 125) (174 - 176) (206 - 210) (223 - 226)	(78 - 79)
	NECAME_17089	K03008	Both	(110 - 112)	(16 - 17)
	NECAME_17092	K01648	Both	(525 - 540) (784 - 790) (803 - 838)	(405 - 406)
	NECAME_17093	K01764	Both	(176 - 177)	(199 - 200) (220 - 221) (237 - 238)
	NECAME_17095	K02259	Both	(7 - 9) (14 - 21)	(134 - 136) (216 - 217) (251 - 252)
	NECAME_17097	K15442	Both	(85 - 87) (99 - 106) (119 - 124) (172 - 221) (229 - 232) (256 - 258) (260 - 293)	(33 - 39) (56 - 57) (337 - 338)
	NECAME_17102		Both	(415 - 423)	(264 - 265) (322 - 327) (376 - 380)
	NECAME_17115		Both	(34 - 58) (75 - 96) (108 - 142)	(170 - 171) (199 - 200) (338 - 339) (388 - 397) (463 - 466) (477 - 482)
	NECAME_17158	K14857	Both	(322 - 326) (340 - 342) (346 - 355) (491 - 494) (515 - 516) (542 - 544) (599 - 600) (619 - 620) (696 - 702) (705 - 706) (797 - 798) (821 - 824)	(226 - 230) (238 - 240)
	NECAME_17170		Both	(53 - 56) (64 - 78) (99 - 101) (107 - 115) (180 - 182) (234 - 236) (444 - 445) (472 - 487) (501 - 503)	(150 - 151) (317 - 324) (333 - 373) (415 - 421)
	NECAME_17172		Both	(46 - 50) (102 - 214) (236 - 279) (291 - 311) (326 - 363) (471 - 473) (511 - 539) (557 - 562)	(73 - 74) (399 - 401) (595 - 596) (685 - 686)
	NECAME_17175	K10747	Both	(915 - 916) (939 - 941) (974 - 975)	(965 - 967) (983 - 985)
	NECAME_17183	K03032	Both	(678 - 697)	(611 - 612)
	NECAME_17215	K12855	Both	(62 - 67) (212 - 214)	(245 - 247) (305 - 310) (784 - 829)
	NECAME_17221	K06101	Both	(1889 - 1940) (1947 - 1972) (1987 - 2004) (2014 - 2015) (2030 - 2078) (2114 - 2115) (2125 - 2188) (2205 - 2329) (2335 - 2371) (2397 - 2543) (2580 - 2618) (2637 - 2693) (2834 - 2892) (2912 - 2923)	(2774 - 2776) (2802 - 2803)
	NECAME_17244	K10839	Both	(352 - 354)	(389 - 391)
	NECAME_17254		Both	(74 - 184) (270 - 271)	(39 - 41)
	NECAME_17255	K04705	Both	(168 - 174) (219 - 220)	(13 - 15) (125 - 126)
	NECAME_17328	K14320	Both	(242 - 243) (323 - 353) (358 - 359) (380 - 395) (418 - 463) (467 - 480) (499 - 511)	(257 - 258)
	NECAME_17330	K00820	Both	(366 - 367)	(642 - 643)
	NECAME_17362		Both	(183 - 201) (226 - 228) (262 - 265) (301 - 303) (393 - 411)	(253 - 255)
	NECAME_17367	K12350	Both	(108 - 268) (518 - 656)	(337 - 339) (434 - 436)
	NECAME_17377		Both	(21 - 30) (40 - 48)	(113 - 118)
	NECAME_17382		Both	(47 - 48) (65 - 66) (102 - 106) (110 - 112) (124 - 126) (142 - 146)	(160 - 164)
	NECAME_17405		Both	(102 - 108) (129 - 132) (142 - 144) (175 - 177) (230 - 269) (275 - 305) (375 - 409)	(140 - 141) (157 - 161)
	NECAME_17406		Both	(230 - 269) (275 - 305) (313 - 319) (341 - 346) (375 - 409)	(140 - 141)
	NECAME_17421	K02321	Both	(73 - 74) (105 - 111) (142 - 146) (152 - 160) (171 - 174) (223 - 237) (331 - 332) (521 - 523) (575 - 576)	(17 - 19) (428 - 429) (447 - 448) (495 - 497)
	NECAME_17422	K14325	Both	(268 - 271)	(64 - 68) (164 - 167) (250 - 251)
	NECAME_17423		Both	(136 - 137) (152 - 155)	(189 - 190) (294 - 298) (353 - 379) (397 - 401)
	NECAME_17443	K01611	Both	(40 - 44) (186 - 187)	(233 - 234) (257 - 258) (309 - 310) (320 - 322)
	NECAME_17453	K00236	Both	(49 - 51) (82 - 83)	(88 - 89) (147 - 148)
	NECAME_17454	K05758	Both	(27 - 28) (33 - 37) (46 - 58)	(212 - 213)
	NECAME_17459		Both	(64 - 67) (82 - 114) (121 - 138) (272 - 273) (303 - 304) (357 - 383) (439 - 456) (465 - 471) (486 - 546) (558 - 671) (702 - 745) (776 - 782) (788 - 827) (875 - 877) (935 - 937) (954 - 955) (993 - 997) (1000 - 1002)	(229 - 233) (273 - 287) (842 - 844) (874 - 875) (912 - 918)
	NECAME_17474	K00026	Both	(125 - 133) (186 - 212) (269 - 270)	(285 - 286)
	NECAME_17480	K00108	Both	(51 - 56) (80 - 85) (239 - 265) (274 - 279) (361 - 373) (415 - 443) (578 - 579)	(153 - 154) (173 - 175) (182 - 183) (537 - 538)
	NECAME_17481		Both	(104 - 116) (177 - 178) (211 - 293) (321 - 341)	(152 - 153) (188 - 189)
	NECAME_17482		Both	(207 - 227) (211 - 293) (302 - 303) (316 - 317) (321 - 341)	(152 - 153) (188 - 189)
	NECAME_17486	K10777	Both	(38 - 39) (78 - 80) (111 - 117) (140 - 142) (163 - 170) (238 - 245)	(195 - 197) (269 - 272) (290 - 291) (319 - 320)
	NECAME_17552		Both	(102 - 103) (155 - 157)	(219 - 220)
	NECAME_17598	K14310	Both	(137 - 138) (153 - 176) (300 - 302) (488 - 490) (503 - 516) (588 - 596) (730 - 733) (775 - 781) (813 - 838) (851 - 853)	(204 - 206) (372 - 384) (627 - 631)
	NECAME_17600		Both	(94 - 96)	(137 - 140)
	NECAME_17601		Both	(168 - 170)	(105 - 107) (356 - 360)
	NECAME_17611		Both	(23 - 25) (109 - 133) (190 - 192) (265 - 266) (297 - 298)	(254 - 259)
	NECAME_17620	K14459	Both	(201 - 202) (225 - 226) (278 - 280) (366 - 376) (387 - 388) (409 - 423) (439 - 448) (483 - 484) (492 - 503) (524 - 527)	(69 - 78) (92 - 102) (172 - 174) (320 - 322)
	NECAME_17635	K01197	Both	(49 - 53) (129 - 130) (204 - 205) (227 - 228) (245 - 250) (315 - 316) (346 - 348) (453 - 466) (487 - 499) (507 - 521)	(162 - 163) (225 - 226)
	NECAME_17676	K02324	Both	(124 - 126) (139 - 142) (215 - 216) (243 - 257) (243 - 248) (307 - 322) (344 - 350) (528 - 529) (657 - 662)	(59 - 60) (77 - 83) (89 - 91) (95 - 96) (152 - 153) (164 - 169) (174 - 176) (179 - 181) (191 - 196) (265 - 268) (378 - 379) (383 - 386) (404 - 407) (440 - 441) (450 - 457) (548 - 562) (595 - 597) (603 - 604) (618 - 621) (689 - 697) (706 - 708) (721 - 745) (760 - 766) (777 - 778)
	NECAME_17677	K02324	Both	(41 - 44) (231 - 233) (243 - 248) (303 - 304)	(95 - 96) (603 - 604)
	NECAME_17681	K01488	Both	(119 - 129)	(9 - 17) (47 - 48) (184 - 191) (208 - 234) (237 - 240) (247 - 280) (329 - 331) (355 - 356)
	NECAME_17774	K14616	Both	(1458 - 1575) (1584 - 1613) (1623 - 1625) (1634 - 1662) (1667 - 1668) (1680 - 1708) (1718 - 1741) (1760 - 1763) (1829 - 1956) (1973 - 2071) (2108 - 2110) (2172 - 2175) (2188 - 2210) (2217 - 2220) (2238 - 2247) (2279 - 2358) (2376 - 2418) (2427 - 2496) (2533 - 2542) (2562 - 2566) (2569 - 2596) (2642 - 2644) (2655 - 2657) (2667 - 2689) (2705 - 2734) (2767 - 2776) (2780 - 2781) (2793 - 2834) (2848 -…	(2126 - 2137) (2153 - 2155) (2517 - 2520)
	NECAME_17784	K10588	Both	(135 - 152) (180 - 181) (238 - 241) (271 - 274) (295 - 298) (401 - 406) (429 - 431) (692 - 700) (783 - 784)	(352 - 354) (508 - 518) (592 - 607) (824 - 840) (857 - 859)
	NECAME_18038		Both	(104 - 136) (266 - 282)	(671 - 677) (709 - 710) (957 - 958)
	NECAME_18099		Both	(483 - 484) (582 - 645) (670 - 710) (738 - 742) (760 - 764) (802 - 833)	(757 - 760) (776 - 777)
	NECAME_18174		Both	(700 - 744) (734 - 747)	(563 - 564)
	NECAME_18298		Both	(514 - 531) (559 - 579) (598 - 621) (659 - 684) (699 - 704) (716 - 718) (743 - 759) (771 - 773) (791 - 800) (793 - 794) (818 - 821)	(446 - 448) (537 - 540) (647 - 651) (698 - 699) (848 - 850) (856 - 857)
	NECAME_18299	K06210	Both	(123 - 124) (138 - 146)	(184 - 185)
	NECAME_18430		Both	(120 - 155) (342 - 344) (367 - 372)	(244 - 245)
	NECAME_18642		Both	(183 - 190) (211 - 217) (276 - 283) (350 - 358)	(321 - 325)
	NECAME_18668	K01444	Both	(375 - 376)	(389 - 399)
	NECAME_18689	K06053	Both	(175 - 177) (316 - 318)	(228 - 230) (278 - 281)
	NECAME_18724	K14394	Both	(28 - 39)	(71 - 72)
	NECAME_18773		Both	(981 - 990) (996 - 1100) (1160 - 1260) (1275 - 1299) (1304 - 1329) (1343 - 1361) (1367 - 1392) (1398 - 1403) (1411 - 1571) (1582 - 1600) (1631 - 1651)	(1146 - 1149)
	NECAME_18969	K04512	Both	(672 - 673) (828 - 829)	(736 - 739)
	NECAME_19102		Both	(569 - 580)	(449 - 450)
	NECAME_19107		Both	(630 - 647) (717 - 736) (759 - 763) (770 - 781) (790 - 794) (806 - 813) (825 - 826) (835 - 861) (873 - 880) (986 - 990) (995 - 997) (1007 - 1021)	(802 - 803)
	NECAME_19179		Both	(148 - 149)	(44 - 48) (63 - 65) (138 - 140) (162 - 164)
	NECAME_19215		Both	(162 - 279) (357 - 449) (455 - 472) (477 - 478) (486 - 495) (508 - 550) (559 - 581) (605 - 630) (636 - 675) (683 - 707) (715 - 739) (770 - 776)	(757 - 760)
	NECAME_19350		Both	(196 - 198)	(38 - 40) (75 - 76) (137 - 138)
	NECAME_19382		Both	(123 - 127) (147 - 148) (249 - 250) (293 - 298)	(100 - 101) (313 - 315)
	NECAME_19408	K12946	Both	(157 - 161)	(135 - 136)
	NECAME_19556	K00237	Both	(57 - 60)	(115 - 119)
	NECAME_19668	K03029	Both	(253 - 261) (278 - 286) (303 - 346)	(121 - 122) (148 - 149) (194 - 195) (205 - 206)
	NECAME_00019	K09680	Deletion	(50 - 52) (155 - 165) (173 - 183) (296 - 304) (365 - 380) (530 - 567) (581 - 590) (600 - 622) (625 - 626) (715 - 717) (722 - 738) (745 - 749) (754 - 757) (765 - 771) (776 - 813) (822 - 855) (907 - 928) (981 - 989) (998 - 1020)
	NECAME_00142	K01158	Deletion	(16 - 45) (86 - 94) (89 - 91) (107 - 111) (137 - 140) (276 - 277) (339 - 340)
	NECAME_00391		Deletion	(1674 - 1702) (1711 - 1775) (1820 - 1823) (1828 - 1846) (1849 - 1854) (1878 - 1884) (1902 - 1904) (1951 - 1953) (1967 - 1975)
	NECAME_00392		Deletion	(1790 - 1791) (1849 - 1854) (1878 - 1884) (1901 - 1958) (1967 - 1975)
	NECAME_00464		Deletion	(605 - 635) (686 - 711) (771 - 793) (806 - 819) (864 - 883)
	NECAME_00467		Deletion	(575 - 581) (605 - 635) (652 - 665) (667 - 669) (686 - 711) (713 - 714) (725 - 728) (771 - 793) (806 - 819) (864 - 883) (905 - 909)
	NECAME_00492		Deletion	(14 - 30) (92 - 94) (118 - 134)
	NECAME_00855		Deletion	(388 - 431) (487 - 509) (617 - 637) (653 - 725) (748 - 780) (916 - 934) (1023 - 1028) (1142 - 1143) (1182 - 1189) (1224 - 1228) (1249 - 1268) (1303 - 1306) (1352 - 1401) (1431 - 1437) (1522 - 1542) (1563 - 1568) (1585 - 1597) (2389 - 2392) (2438 - 2440) (2518 - 2554) (2578 - 2579) (2651 - 2658) (2680 - 2683) (2692 - 2695) (2747 - 2749) (2800 - 2802) (2861 - 2869) (3042 - 3080) (3095 - 3132) (3180…
	NECAME_00898	K14307	Deletion	(12 - 15) (228 - 244) (463 - 508) (514 - 541) (725 - 728) (737 - 788) (804 - 806) (823 - 835)
	NECAME_00986	K09458	Deletion	(208 - 216) (270 - 271) (386 - 388) (432 - 433) (438 - 439) (451 - 453)
	NECAME_01057	K12393	Deletion	(144 - 145) (187 - 199)
	NECAME_01127		Deletion	(12 - 16) (148 - 149) (160 - 166) (285 - 287)
	NECAME_01203		Deletion	(145 - 154) (323 - 367) (480 - 481) (500 - 513) (574 - 655) (672 - 685) (701 - 723) (857 - 863) (877 - 878) (892 - 896)
	NECAME_01209		Deletion	(183 - 189) (223 - 291) (333 - 352) (392 - 465) (564 - 567) (593 - 629) (672 - 685) (715 - 717) (736 - 800)
	NECAME_01244	K01539	Deletion	(215 - 268) (499 - 501)
	NECAME_01415	K12399	Deletion	(453 - 454) (603 - 608) (615 - 617) (632 - 664) (674 - 683)
	NECAME_01430		Deletion	(52 - 57) (135 - 195) (472 - 492)
	NECAME_01528		Deletion	(307 - 308) (379 - 380) (386 - 387) (462 - 463) (470 - 472) (480 - 482)
	NECAME_01553		Deletion	(6 - 14) (19 - 50) (67 - 72) (76 - 194) (208 - 219) (237 - 273) (283 - 288) (310 - 314) (334 - 382) (389 - 390) (399 - 407) (430 - 469)
	NECAME_01554	K15076	Deletion	(22 - 25) (156 - 190) (268 - 271) (399 - 407)
	NECAME_01582	K00921	Deletion	(1820 - 1830) (1982 - 2024) (2036 - 2046)
	NECAME_01772		Deletion	(15 - 17) (298 - 302) (310 - 311)
	NECAME_02142	K05613	Deletion	(175 - 186) (201 - 220) (210 - 216) (361 - 362) (485 - 488) (506 - 507)
	NECAME_02308		Deletion	(917 - 959) (996 - 1100) (1117 - 1118) (1160 - 1260) (1167 - 1187) (1281 - 1287) (1372 - 1379) (1444 - 1461) (1480 - 1485) (1521 - 1526)
	NECAME_02645	K03144	Deletion	(58 - 107) (119 - 162) (196 - 296) (383 - 502) (643 - 742)
	NECAME_02734	K13167	Deletion	(62 - 64) (68 - 87) (222 - 223) (315 - 375) (381 - 556) (576 - 586) (601 - 609)
	NECAME_02794	K14008	Deletion	(152 - 158) (175 - 176) (205 - 206)
	NECAME_02799		Deletion	(467 - 526) (594 - 647) (682 - 746) (787 - 811) (954 - 1050) (1482 - 1602) (1738 - 1740) (1881 - 1956)
	NECAME_02818	K14685	Deletion	(254 - 309) (314 - 389) (419 - 421) (477 - 479) (491 - 493)
	NECAME_02915	K02154	Deletion	(48 - 65) (113 - 295) (399 - 495) (506 - 507) (518 - 543)
	NECAME_02923	K14556	Deletion	(142 - 169) (181 - 351) (368 - 403) (412 - 442) (510 - 533)
	NECAME_02951		Deletion	(785 - 806) (811 - 813)
	NECAME_02952		Deletion	(97 - 102) (245 - 322) (396 - 470) (478 - 591) (785 - 806)
	NECAME_03058		Deletion	(88 - 90) (112 - 115)
	NECAME_03128		Deletion	(24 - 30) (41 - 74) (102 - 161)
	NECAME_03168	K00387	Deletion	(208 - 214) (224 - 237) (241 - 242) (254 - 273)
	NECAME_03276		Deletion	(113 - 124) (164 - 168) (265 - 271)
	NECAME_03327		Deletion	(1674 - 1702) (1711 - 1775) (1784 - 1785) (1790 - 1791) (1849 - 1854) (1878 - 1884) (1967 - 1975)
	NECAME_03328		Deletion	(1674 - 1702) (1711 - 1775) (1784 - 1785) (1790 - 1791) (1828 - 1846) (1849 - 1854) (1862 - 1890) (1901 - 1958) (1967 - 1975)
	NECAME_03494		Deletion	(205 - 218) (247 - 284)
	NECAME_03677	K14289	Deletion	(703 - 768) (713 - 716) (789 - 813) (825 - 875) (915 - 916) (944 - 952) (991 - 1021) (1064 - 1065) (1096 - 1097) (1214 - 1218)
	NECAME_03705	K15377	Deletion	(406 - 431) (489 - 514) (693 - 708) (716 - 717) (722 - 726)
	NECAME_03706		Deletion	(102 - 114) (179 - 181) (245 - 328) (381 - 388) (400 - 511)
	NECAME_03728	K14832	Deletion	(73 - 87) (110 - 113) (131 - 133) (182 - 218) (283 - 284)
	NECAME_03747		Deletion	(46 - 53) (156 - 253) (266 - 273) (283 - 308) (326 - 342) (622 - 623) (679 - 693) (759 - 761)
	NECAME_03967		Deletion	(157 - 170) (173 - 178) (183 - 184) (704 - 705) (720 - 737) (925 - 926)
	NECAME_03985	K01099	Deletion	(399 - 401) (459 - 487) (557 - 559) (599 - 602) (717 - 743) (799 - 804)
	NECAME_04058	K04559	Deletion	(558 - 578) (603 - 631) (710 - 722) (795 - 803)
	NECAME_04075		Deletion	(30 - 121) (181 - 300) (319 - 352) (390 - 445) (477 - 585) (737 - 754) (848 - 864) (996 - 997)
	NECAME_04076		Deletion	(30 - 121) (30 - 61) (132 - 134) (142 - 150) (154 - 165) (183 - 203) (211 - 223) (228 - 274) (281 - 300) (319 - 352) (359 - 379) (390 - 445) (477 - 585)
	NECAME_04223		Deletion	(21 - 27) (52 - 57) (81 - 94) (117 - 124) (149 - 154) (194 - 200) (216 - 228) (235 - 265) (286 - 293)
	NECAME_04224	K06173	Deletion	(44 - 57) (65 - 67) (81 - 94) (103 - 124) (149 - 154) (194 - 200)
	NECAME_04279	K15734	Deletion	(13 - 56) (77 - 87) (102 - 110) (254 - 256)
	NECAME_04400	K15361	Deletion	(440 - 442) (462 - 467) (482 - 495) (505 - 508) (531 - 533) (551 - 558) (594 - 599) (608 - 618) (623 - 651)
	NECAME_04401	K15361	Deletion	(450 - 453) (482 - 495) (608 - 618)
	NECAME_04435	K14411	Deletion	(99 - 110)
	NECAME_04664		Deletion	(309 - 313) (327 - 367) (377 - 441) (458 - 460) (477 - 478) (537 - 538) (559 - 578) (597 - 603)
	NECAME_04681		Deletion	(16 - 20) (69 - 71) (80 - 81) (140 - 151) (189 - 213) (230 - 239) (250 - 276) (332 - 334) (364 - 375)
	NECAME_04685		Deletion	(588 - 635) (724 - 728) (804 - 810) (832 - 840) (850 - 863) (901 - 925) (958 - 972) (1070 - 1093)
	NECAME_04797	K00413	Deletion	(48 - 66) (156 - 157) (255 - 290)
	NECAME_04859	K00286	Deletion	(98 - 102) (146 - 158)
	NECAME_04900		Deletion	(283 - 289)
	NECAME_04999	K14156	Deletion	(77 - 119) (152 - 159) (222 - 227) (251 - 263) (295 - 303) (321 - 324) (418 - 422)
	NECAME_05027	K14561	Deletion	(70 - 75)
	NECAME_05040		Deletion	(194 - 245) (402 - 403) (498 - 505) (501 - 502)
	NECAME_05045	K02833	Deletion	(205 - 211)
	NECAME_05086	K08738	Deletion	(186 - 187)
	NECAME_05128	K15719	Deletion	(30 - 59) (214 - 225) (346 - 351) (358 - 364) (424 - 434) (437 - 454) (464 - 471) (504 - 508) (518 - 525)
	NECAME_05522	K05613	Deletion	(175 - 186) (201 - 220) (506 - 509) (506 - 507)
	NECAME_05691	K03456	Deletion	(467 - 469) (471 - 475)
	NECAME_05728	K12482	Deletion	(377 - 382) (423 - 425) (441 - 443) (451 - 454) (472 - 476) (520 - 540)
	NECAME_05809		Deletion	(113 - 118) (133 - 136) (152 - 181) (201 - 202) (227 - 228) (234 - 235) (299 - 311) (303 - 307) (324 - 327) (336 - 342) (365 - 393) (403 - 438) (472 - 492)
	NECAME_05859	K05463	Deletion	(170 - 175) (171 - 181) (191 - 193) (247 - 248) (254 - 283) (287 - 291)
	NECAME_05861		Deletion	(170 - 175) (254 - 283) (321 - 322)
	NECAME_06034		Deletion	(30 - 32) (77 - 78) (92 - 96) (152 - 162)
	NECAME_06047		Deletion	(622 - 650)
	NECAME_06254		Deletion	(314 - 373) (465 - 497) (521 - 523) (554 - 555) (592 - 604)
	NECAME_06280	K06240	Deletion	(63 - 65) (96 - 123) (151 - 153) (182 - 190) (196 - 198) (205 - 210) (218 - 222) (246 - 247) (330 - 332) (355 - 365) (372 - 373) (379 - 381) (385 - 401) (434 - 442) (764 - 766) (1093 - 1133) (1138 - 1160) (1181 - 1190) (1242 - 1244) (1286 - 1287) (1291 - 1302) (1307 - 1390) (1423 - 1431) (1783 - 1791) (1798 - 1838)
	NECAME_06299		Deletion	(219 - 228) (244 - 260) (313 - 373) (482 - 485) (494 - 506) (500 - 505) (521 - 523)
	NECAME_06384	K00699	Deletion	(216 - 218) (227 - 372) (544 - 567)
	NECAME_06393		Deletion	(227 - 372) (375 - 390) (400 - 422)
	NECAME_06451	K12392	Deletion	(193 - 196)
	NECAME_06798		Deletion	(127 - 131) (163 - 171) (209 - 221) (284 - 296)
	NECAME_06799		Deletion	(18 - 64) (77 - 85) (113 - 117) (125 - 135) (127 - 131) (149 - 175) (182 - 192) (209 - 221) (231 - 236) (257 - 267) (273 - 275)
	NECAME_06829		Deletion	(929 - 986) (929 - 940) (995 - 998)
	NECAME_07034		Deletion	(449 - 482) (501 - 505) (529 - 563)
	NECAME_07265		Deletion	(83 - 98) (113 - 119) (122 - 195) (214 - 229) (275 - 286) (299 - 320) (331 - 348) (393 - 468) (479 - 514)
	NECAME_07634		Deletion	(26 - 56) (67 - 86) (93 - 96) (110 - 122) (117 - 125) (134 - 140) (154 - 162) (167 - 172) (225 - 288) (312 - 326) (336 - 363) (373 - 413) (427 - 429) (455 - 470) (473 - 486)
	NECAME_07635	K12646	Deletion	(26 - 56) (67 - 86) (117 - 125) (225 - 288) (373 - 413)
	NECAME_08090	K05849	Deletion	(156 - 253) (313 - 351) (390 - 391) (418 - 426) (446 - 476) (488 - 511) (597 - 612) (638 - 641) (666 - 697) (759 - 821) (849 - 852) (858 - 871) (878 - 881) (960 - 986)
	NECAME_08109	K15430	Deletion	(270 - 274) (503 - 504) (555 - 576) (615 - 617)
	NECAME_08311	K03341	Deletion	(146 - 147) (207 - 269) (302 - 320) (347 - 387)
	NECAME_08643		Deletion	(515 - 533) (541 - 557) (578 - 606) (623 - 638) (739 - 750) (772 - 779) (795 - 800) (806 - 814)
	NECAME_08665	K00472	Deletion	(54 - 64) (72 - 88) (95 - 97) (108 - 110) (114 - 129) (247 - 249) (265 - 267) (304 - 352)
	NECAME_08689	K14550	Deletion	(84 - 121) (237 - 262) (267 - 269) (291 - 359) (365 - 366) (379 - 393) (421 - 424) (428 - 429) (438 - 446) (451 - 452) (465 - 466)
	NECAME_08724	K00852	Deletion	(247 - 248) (282 - 283)
	NECAME_08888	K05741	Deletion	(668 - 678) (720 - 744) (759 - 765) (784 - 809) (819 - 824) (847 - 882) (889 - 902) (917 - 921) (941 - 956) (966 - 967) (975 - 981) (999 - 1005) (1022 - 1024) (1050 - 1053) (1064 - 1066)
	NECAME_08918		Deletion	(557 - 644) (801 - 816) (826 - 843) (854 - 871) (885 - 976) (1039 - 1069)
	NECAME_08919	K13403	Deletion	(801 - 816) (826 - 843) (885 - 976) (983 - 1013) (1023 - 1030) (1039 - 1069)
	NECAME_09101		Deletion	(163 - 167) (230 - 249) (402 - 413)
	NECAME_09166		Deletion	(352 - 380) (424 - 532)
	NECAME_09260		Deletion	(510 - 546) (566 - 567) (580 - 605) (613 - 632) (696 - 811) (821 - 835) (846 - 898) (901 - 975) (984 - 989)
	NECAME_09534	K00031	Deletion	(36 - 50) (203 - 204) (263 - 264)
	NECAME_09712	K14309	Deletion	(82 - 109) (117 - 175) (192 - 227) (243 - 258) (284 - 286) (314 - 335) (425 - 508) (536 - 592) (712 - 719)
	NECAME_09713	K14309	Deletion	(72 - 80) (117 - 175) (243 - 258) (267 - 291) (302 - 303) (314 - 335) (341 - 344) (352 - 356) (612 - 654) (728 - 767)
	NECAME_09717	K04282	Deletion	(125 - 136) (147 - 151) (161 - 169) (204 - 208) (234 - 267) (283 - 290) (295 - 303) (300 - 301) (405 - 426) (440 - 444)
	NECAME_09728		Deletion	(31 - 35)
	NECAME_10019	K15277	Deletion	(379 - 384) (390 - 395)
	NECAME_10033	K00699	Deletion	(229 - 300) (380 - 384) (400 - 422) (439 - 447) (462 - 465) (474 - 476) (490 - 553) (659 - 660) (676 - 698) (765 - 771) (787 - 788) (803 - 861)
	NECAME_10252		Deletion	(720 - 800) (810 - 882) (1444 - 1472) (1743 - 1792) (1805 - 1885) (2056 - 2129) (2277 - 2280) (2659 - 2670) (2661 - 2665) (3019 - 3041) (3227 - 3228) (3344 - 3402) (4150 - 4152)
	NECAME_10562	K10747	Deletion	(974 - 975)
	NECAME_10603	K07207	Deletion	(149 - 166) (196 - 211) (236 - 279) (293 - 305) (330 - 430) (454 - 488) (517 - 588) (611 - 629) (659 - 686) (701 - 712) (731 - 737) (750 - 833) (931 - 933) (950 - 951) (967 - 1000) (1014 - 1025) (1078 - 1081) (1079 - 1080) (1132 - 1152) (1185 - 1188) (1201 - 1203) (1221 - 1267) (1294 - 1449) (1467 - 1519) (1525 - 1533)
	NECAME_10897	K01044	Deletion	(113 - 124) (164 - 168) (265 - 271) (266 - 281) (304 - 306) (324 - 327) (334 - 342) (350 - 362) (370 - 386) (390 - 395) (406 - 414) (421 - 422) (434 - 451) (469 - 482)
	NECAME_11011	K02893	Deletion	(605 - 623)
	NECAME_11380	K05011	Deletion	(67 - 117) (128 - 158) (341 - 347) (368 - 375) (454 - 462) (474 - 475) (486 - 496)
	NECAME_11389		Deletion	(1064 - 1079) (1086 - 1111) (1117 - 1312) (1334 - 1345)
	NECAME_11557	K04523	Deletion	(11 - 68) (148 - 160) (230 - 242) (255 - 263) (324 - 325) (493 - 520)
	NECAME_11558	K04523	Deletion	(81 - 176) (181 - 223) (232 - 266) (293 - 327) (336 - 389) (401 - 433) (456 - 472) (477 - 532)
	NECAME_11658	K01062	Deletion	(46 - 48) (63 - 64) (81 - 83) (92 - 93) (114 - 147) (158 - 159) (198 - 241) (281 - 287)
	NECAME_11785	K07374	Deletion	(52 - 57)
	NECAME_11832	K00654	Deletion	(132 - 162)
	NECAME_12179		Deletion	(73 - 75)
	NECAME_12334	K12479	Deletion	(209 - 211) (253 - 261) (317 - 318) (394 - 404) (411 - 464)
	NECAME_12512		Deletion	(1349 - 1350) (1352 - 1358) (1431 - 1432) (1586 - 1588) (1591 - 1594) (1642 - 1653)
	NECAME_12528	K12881	Deletion	(36 - 37) (44 - 45) (51 - 59) (68 - 74) (93 - 103) (139 - 140) (164 - 165) (240 - 241) (247 - 250)
	NECAME_12563	K04679	Deletion	(151 - 156) (163 - 182) (253 - 259) (271 - 272) (289 - 318) (347 - 387) (393 - 395) (418 - 424) (446 - 457) (454 - 456) (483 - 530) (565 - 579) (569 - 573) (740 - 783) (786 - 787) (797 - 806) (808 - 831) (841 - 843) (855 - 863)
	NECAME_12564	K04679	Deletion	(72 - 97) (206 - 238) (295 - 303) (348 - 356) (370 - 383) (454 - 456) (504 - 515) (569 - 573) (610 - 690) (762 - 772)
	NECAME_12606	K03138	Deletion	(80 - 86) (116 - 157) (206 - 224)
	NECAME_12608		Deletion	(91 - 98) (116 - 157) (206 - 224) (236 - 245)
	NECAME_12669	K04706	Deletion	(88 - 98) (124 - 126) (153 - 213) (316 - 318)
	NECAME_12670	K04706	Deletion	(18 - 45) (57 - 71) (88 - 98) (238 - 243) (306 - 307)
	NECAME_12714		Deletion	(368 - 388) (395 - 415) (436 - 437) (440 - 483)
	NECAME_12753		Deletion	(50 - 85) (96 - 108) (121 - 147) (167 - 202) (210 - 249) (276 - 309) (370 - 525) (535 - 565) (581 - 669)
	NECAME_12980		Deletion	(515 - 620) (634 - 745) (753 - 834) (842 - 950) (1079 - 1100) (1437 - 1532)
	NECAME_12992		Deletion	(143 - 172) (287 - 291) (300 - 301) (501 - 502) (549 - 550)
	NECAME_13031		Deletion	(73 - 103) (122 - 131) (153 - 158)
	NECAME_13054		Deletion	(660 - 691) (724 - 725) (1084 - 1163)
	NECAME_13057		Deletion	(16 - 32) (45 - 154) (199 - 202) (212 - 218) (259 - 283) (602 - 643)
	NECAME_13075		Deletion	(404 - 407) (458 - 482) (546 - 548) (573 - 574) (711 - 713) (744 - 752)
	NECAME_13098	K11323	Deletion	(26 - 27) (43 - 45) (180 - 212) (337 - 338) (371 - 372) (379 - 384) (499 - 503)
	NECAME_13203	K12182	Deletion	(484 - 488)
	NECAME_13204	K12182	Deletion	(820 - 847) (862 - 865) (944 - 949) (1005 - 1009)
	NECAME_13250		Deletion	(242 - 296) (335 - 336) (364 - 367) (456 - 462)
	NECAME_13287	K08738	Deletion	(186 - 187)
	NECAME_13374		Deletion	(261 - 262) (301 - 307) (416 - 419)
	NECAME_13377		Deletion	(342 - 343) (461 - 470) (494 - 645) (668 - 670) (693 - 711) (754 - 775)
	NECAME_13768	K06100	Deletion	(88 - 96) (109 - 129) (135 - 159) (168 - 179) (187 - 196) (211 - 212) (245 - 247) (266 - 270) (317 - 321)
	NECAME_13902	K13141	Deletion	(100 - 119) (147 - 217) (243 - 293) (301 - 311) (335 - 338) (353 - 361) (368 - 372)
	NECAME_13965		Deletion	(954 - 1050) (1068 - 1074) (1155 - 1158) (1384 - 1390) (1480 - 1512) (1526 - 1541)
	NECAME_14176		Deletion	(153 - 176) (205 - 212) (225 - 247) (254 - 255) (270 - 281) (300 - 302) (305 - 310) (357 - 393) (410 - 430) (438 - 467) (487 - 516) (528 - 532) (562 - 565) (578 - 582) (587 - 719) (728 - 742) (767 - 842)
	NECAME_14190	K03283	Deletion	(614 - 615) (678 - 679)
	NECAME_14536		Deletion	(224 - 227) (232 - 233) (238 - 239) (244 - 254) (274 - 303) (655 - 684) (706 - 728)
	NECAME_14546		Deletion	(202 - 204) (207 - 209) (272 - 273) (334 - 336)
	NECAME_14547	K01106	Deletion	(272 - 273) (351 - 356) (368 - 383)
	NECAME_14761	K15331	Deletion	(390 - 427) (447 - 462) (478 - 497)
	NECAME_14936	K03348	Deletion	(641 - 652) (642 - 645) (680 - 683) (820 - 835) (825 - 832) (842 - 855) (871 - 937) (996 - 1019) (1037 - 1050) (1043 - 1049) (1086 - 1107) (1132 - 1150) (1189 - 1196) (1206 - 1277) (1294 - 1303) (1311 - 1318) (1332 - 1358) (1361 - 1363)
	NECAME_14945		Deletion	(63 - 68) (402 - 406) (514 - 531)
	NECAME_15388		Deletion	(176 - 215) (229 - 295) (300 - 315) (330 - 347) (378 - 384) (392 - 411) (538 - 640) (649 - 658) (851 - 871) (947 - 988) (1022 - 1025) (1028 - 1029) (1074 - 1076) (1127 - 1128) (1599 - 1600)
	NECAME_15715	K02154	Deletion	(48 - 65) (89 - 92) (113 - 295) (330 - 331) (399 - 495) (518 - 543) (560 - 735)
	NECAME_15898		Deletion	(426 - 427)
	NECAME_15911	K11422	Deletion	(1164 - 1165) (1184 - 1215) (1225 - 1237) (1246 - 1248) (1252 - 1326) (1337 - 1372) (1385 - 1393) (1399 - 1475) (1453 - 1475) (1497 - 1499) (1509 - 1539) (1549 - 1553)
	NECAME_15998		Deletion	(235 - 245) (322 - 324) (454 - 455) (463 - 514)
	NECAME_16001		Deletion	(322 - 324) (322 - 329) (332 - 334) (345 - 346) (350 - 354) (567 - 568)
	NECAME_16002		Deletion	(345 - 346) (350 - 354) (567 - 568)
	NECAME_16003		Deletion	(322 - 324) (322 - 329) (345 - 346) (350 - 354) (624 - 628) (634 - 635) (647 - 648) (709 - 711)
	NECAME_16145	K00286	Deletion	(98 - 102) (131 - 135) (146 - 158) (202 - 215)
	NECAME_16215		Deletion	(179 - 180)
	NECAME_16271	K01464	Deletion	(104 - 156) (529 - 552) (562 - 582) (618 - 626)
	NECAME_16282	K13142	Deletion	(160 - 176) (186 - 213) (230 - 231) (274 - 284) (346 - 349) (395 - 427) (441 - 455) (461 - 556) (565 - 648) (658 - 668) (683 - 688) (691 - 693) (720 - 733) (769 - 803) (809 - 858) (877 - 884)
	NECAME_16283		Deletion	(235 - 288) (329 - 335) (346 - 349) (355 - 368) (373 - 387) (395 - 427) (441 - 455) (461 - 556) (565 - 648) (658 - 732) (761 - 764) (769 - 803) (809 - 858)
	NECAME_16358	K13139	Deletion	(961 - 968) (1017 - 1026) (1288 - 1310) (1316 - 1323)
	NECAME_16604	K10885	Deletion	(388 - 394) (414 - 452) (464 - 487) (502 - 505) (502 - 511) (589 - 590) (592 - 599) (614 - 618) (642 - 647) (688 - 709) (722 - 723) (733 - 738)
	NECAME_16668		Deletion	(39 - 42) (87 - 93) (137 - 138) (176 - 180) (197 - 206) (250 - 276) (317 - 323) (364 - 375)
	NECAME_16688	K14306	Deletion	(386 - 390) (436 - 442) (454 - 460) (515 - 526) (654 - 697) (807 - 820) (866 - 868) (879 - 919)
	NECAME_16733		Deletion	(196 - 210) (220 - 296)
	NECAME_16936		Deletion	(112 - 113) (133 - 139) (152 - 162) (182 - 193) (209 - 213) (218 - 239)
	NECAME_17003		Deletion	(192 - 269) (279 - 289) (284 - 286) (298 - 365) (449 - 482) (501 - 505)
	NECAME_17243	K10839	Deletion	(303 - 304) (315 - 324) (351 - 357) (352 - 354) (364 - 401) (411 - 412)
	NECAME_17346		Deletion	(435 - 461) (491 - 496) (508 - 509) (567 - 568) (634 - 635) (647 - 648)
	NECAME_17363		Deletion	(183 - 201) (291 - 306) (331 - 333) (393 - 411)
	NECAME_17376	K01581	Deletion	(212 - 256) (277 - 279) (380 - 382) (450 - 456)
	NECAME_17615	K02147	Deletion	(20 - 21)
	NECAME_17773		Deletion	(322 - 324) (322 - 329) (345 - 346) (350 - 354) (567 - 568) (634 - 635)
	NECAME_17775		Deletion	(186 - 187)
	NECAME_17839	K02154	Deletion	(19 - 34) (48 - 65) (92 - 99) (113 - 295) (506 - 507) (518 - 543) (559 - 612)
	NECAME_17993		Deletion	(94 - 120) (149 - 161) (167 - 188) (205 - 239) (260 - 269) (272 - 278) (290 - 296) (308 - 313) (331 - 344) (379 - 418) (433 - 434) (439 - 484) (495 - 506)
	NECAME_18077	K13963	Deletion	(322 - 324) (322 - 329) (345 - 346) (350 - 354) (634 - 635) (647 - 648)
	NECAME_18293		Deletion	(488 - 490) (506 - 517) (987 - 1083) (1098 - 1106)
	NECAME_18354		Deletion	(269 - 314) (323 - 334) (354 - 358) (374 - 380) (392 - 409) (421 - 426) (455 - 475) (478 - 482) (503 - 512) (517 - 555) (569 - 571) (577 - 580) (598 - 626) (630 - 633) (638 - 641) (651 - 698) (705 - 731) (741 - 747) (753 - 757) (772 - 961)
	NECAME_18450		Deletion	(2 - 7)
	NECAME_18683	K01873	Deletion	(736 - 814)
	NECAME_18694	K01115	Deletion	(218 - 239) (252 - 257) (265 - 273) (278 - 285) (297 - 321) (329 - 399) (407 - 428) (436 - 438) (445 - 451) (457 - 475) (488 - 494) (570 - 597) (623 - 763) (767 - 799)
	NECAME_18745		Deletion	(219 - 228) (244 - 260) (311 - 328) (313 - 373) (476 - 485) (482 - 485) (500 - 505)
	NECAME_18789	K01062	Deletion	(68 - 70) (103 - 106) (114 - 147) (168 - 174) (191 - 193) (198 - 241) (265 - 271) (281 - 287)
	NECAME_18939		Deletion	(49 - 54) (99 - 110)
	NECAME_18978	K07526	Deletion	(460 - 473) (479 - 481) (509 - 514) (524 - 548) (560 - 632)
	NECAME_19013	K14554	Deletion	(354 - 358) (368 - 407) (421 - 493) (505 - 509) (577 - 586) (592 - 622)
	NECAME_19025	K11886	Deletion	(565 - 581) (584 - 657) (721 - 732) (1066 - 1169) (1180 - 1200)
	NECAME_19096	K07195	Deletion	(16 - 21) (73 - 103) (122 - 131)
	NECAME_19260		Deletion	(1790 - 1791) (1849 - 1854) (1862 - 1890) (1901 - 1958) (1967 - 1975)
	NECAME_19269	K00854	Deletion	(245 - 283) (291 - 301) (305 - 358)
	NECAME_19270	K00854	Deletion	(245 - 283) (291 - 301) (305 - 358)
	NECAME_19500	K10843	Deletion	(653 - 654) (683 - 710) (765 - 769)
	NECAME_19685	K02154	Deletion	(113 - 295) (317 - 329) (337 - 351) (361 - 372) (859 - 861)
	NECAME_00011	K13356	Insertion		(490 - 492) (508 - 509)
	NECAME_00137	K03841	Insertion		(5 - 8) (26 - 27)
	NECAME_00147	K12186	Insertion		(74 - 75) (109 - 112) (253 - 257) (287 - 289)
	NECAME_00164		Insertion		(326 - 330) (398 - 400) (423 - 446) (476 - 477) (614 - 615) (710 - 713)
	NECAME_00186		Insertion		(449 - 515) (726 - 728) (864 - 898) (1008 - 1011)
	NECAME_00224	K01493	Insertion		(4 - 6) (13 - 21) (28 - 31)
	NECAME_00326		Insertion		(150 - 152) (385 - 387) (459 - 461)
	NECAME_00395	K15276	Insertion		(175 - 177) (298 - 300)
	NECAME_00443	K02153	Insertion		(5 - 9)
	NECAME_00496	K02155	Insertion		(168 - 171) (250 - 253)
	NECAME_00668	K13196	Insertion		(100 - 113) (180 - 192) (342 - 353)
	NECAME_00684	K02868	Insertion		(15 - 16)
	NECAME_00888	K14574	Insertion		(205 - 206)
	NECAME_00916	K13125	Insertion		(118 - 120) (140 - 145) (148 - 151) (161 - 184) (250 - 258) (327 - 328)
	NECAME_01034	K02978	Insertion		(70 - 90)
	NECAME_01074	K00456	Insertion		(126 - 128) (193 - 195)
	NECAME_01428	K03946	Insertion		(161 - 164) (186 - 194) (204 - 207) (222 - 228) (275 - 295)
	NECAME_01446		Insertion		(207 - 221) (245 - 247) (343 - 350) (396 - 408) (444 - 446) (508 - 532)
	NECAME_01457	K03130	Insertion		(705 - 706) (724 - 727) (755 - 758)
	NECAME_01536	K07375	Insertion		(424 - 435)
	NECAME_01549	K07375	Insertion		(131 - 142) (315 - 320)
	NECAME_01607		Insertion		(18 - 30) (70 - 72)
	NECAME_01655	K07511	Insertion		(26 - 41) (110 - 121)
	NECAME_01671	K01139	Insertion		(30 - 31)
	NECAME_01685	K03038	Insertion		(75 - 76)
	NECAME_01691	K08752	Insertion		(102 - 105)
	NECAME_01821	K01555	Insertion		(208 - 209)
	NECAME_02093		Insertion		(397 - 404) (407 - 414)
	NECAME_02103	K12622	Insertion		(12 - 13)
	NECAME_02144	K13239	Insertion		(184 - 185) (213 - 216)
	NECAME_02206	K02958	Insertion		(3 - 9)
	NECAME_02209	K09048	Insertion		(110 - 120) (371 - 382) (405 - 418) (467 - 471)
	NECAME_02269	K03868	Insertion		(4 - 7) (12 - 13) (69 - 72)
	NECAME_02362	K00411	Insertion		(141 - 142)
	NECAME_02461	K00869	Insertion		(36 - 38) (102 - 106) (204 - 206) (258 - 259) (320 - 324) (330 - 341) (343 - 389) (482 - 488)
	NECAME_02585	K00020	Insertion		(177 - 179) (319 - 320)
	NECAME_02598	K12817	Insertion		(23 - 37) (68 - 70) (161 - 163) (191 - 199) (281 - 282)
	NECAME_02687	K02989	Insertion		(7 - 14)
	NECAME_02778	K07375	Insertion		(238 - 260)
	NECAME_02814	K03935	Insertion		(11 - 12) (43 - 51) (82 - 84) (341 - 351)
	NECAME_02900	K02955	Insertion		(3 - 4)
	NECAME_03043	K00364	Insertion		(92 - 95)
	NECAME_03068	K03120	Insertion		(138 - 159) (168 - 169) (215 - 241) (289 - 442) (454 - 476)
	NECAME_03088	K02889	Insertion		(139 - 140)
	NECAME_03343	K03011	Insertion		(126 - 130) (136 - 139) (224 - 229)
	NECAME_03373	K13110	Insertion		(10 - 19) (76 - 79) (134 - 139) (156 - 159) (187 - 195) (205 - 206) (286 - 289)
	NECAME_03374	K12735	Insertion		(1204 - 1205) (1348 - 1350) (1397 - 1400)
	NECAME_03448	K14686	Insertion		(113 - 127) (140 - 146) (168 - 183)
	NECAME_03654	K02891	Insertion		(9 - 11) (18 - 22)
	NECAME_03701	K03872	Insertion		(255 - 264)
	NECAME_03716	K00326	Insertion		(36 - 64)
	NECAME_03775		Insertion		(12 - 13) (35 - 36) (46 - 47)
	NECAME_03890		Insertion		(74 - 75) (120 - 121)
	NECAME_03940	K11087	Insertion		(88 - 89)
	NECAME_03963		Insertion		(39 - 44) (58 - 60)
	NECAME_04131	K14686	Insertion		(55 - 56) (95 - 102) (156 - 158)
	NECAME_04148	K00500	Insertion		(59 - 66) (92 - 93) (106 - 107) (120 - 122)
	NECAME_04225	K10609	Insertion		(192 - 195) (247 - 269) (339 - 340) (599 - 602) (727 - 731) (740 - 744) (812 - 813)
	NECAME_04247	K01173	Insertion		(10 - 12) (30 - 32) (63 - 64) (116 - 118) (180 - 181) (296 - 297)
	NECAME_04311	K11600	Insertion		(43 - 54) (81 - 104) (126 - 139)
	NECAME_04349	K12589	Insertion		(114 - 115) (185 - 186) (236 - 245) (289 - 290)
	NECAME_04361	K00940	Insertion		(169 - 170)
	NECAME_04377		Insertion		(158 - 160) (341 - 342) (591 - 592)
	NECAME_04438	K04649	Insertion		(153 - 154)
	NECAME_04439	K06694	Insertion		(16 - 20) (25 - 33) (46 - 66) (82 - 91) (111 - 118) (122 - 127) (156 - 157) (224 - 225) (278 - 279)
	NECAME_04517		Insertion		(115 - 116) (156 - 191) (236 - 256) (278 - 281) (303 - 314) (339 - 360) (410 - 416) (475 - 486) (529 - 543) (559 - 566) (626 - 637) (674 - 675) (721 - 724)
	NECAME_04641	K11827	Insertion		(52 - 68)
	NECAME_04732	K02917	Insertion		(2 - 13) (72 - 73)
	NECAME_04771		Insertion		(102 - 105)
	NECAME_04813	K10427	Insertion		(23 - 28)
	NECAME_04890		Insertion		(151 - 154) (172 - 180) (410 - 413)
	NECAME_04989	K02145	Insertion		(12 - 13) (149 - 166) (267 - 282) (517 - 549)
	NECAME_05025	K01915	Insertion		(10 - 11) (363 - 364)
	NECAME_05091	K12599	Insertion		(537 - 548) (557 - 568) (743 - 744) (756 - 764)
	NECAME_05104		Insertion		(55 - 58) (102 - 105) (151 - 152) (211 - 221) (251 - 253)
	NECAME_05138	K14457	Insertion		(239 - 258)
	NECAME_05188	K03938	Insertion		(23 - 29) (38 - 39) (102 - 104)
	NECAME_05308	K06943	Insertion		(350 - 353) (401 - 426) (478 - 486) (495 - 496) (529 - 530) (538 - 565) (600 - 614) (643 - 669) (690 - 692) (713 - 729) (735 - 741) (749 - 759) (769 - 786)
	NECAME_05334		Insertion		(709 - 710) (957 - 958)
	NECAME_05468	K13514	Insertion		(20 - 38) (120 - 121) (261 - 277) (341 - 342) (359 - 417)
	NECAME_05473		Insertion		(105 - 114)
	NECAME_05498	K09567	Insertion		(166 - 189) (202 - 206)
	NECAME_05537	K02176	Insertion		(52 - 55) (164 - 166)
	NECAME_05600	K00789	Insertion		(224 - 244)
	NECAME_05661		Insertion		(493 - 544) (547 - 578)
	NECAME_05662		Insertion		(95 - 96)
	NECAME_05762		Insertion		(116 - 125) (134 - 147) (165 - 166) (178 - 180)
	NECAME_05937	K03937	Insertion		(40 - 44) (69 - 78) (138 - 140)
	NECAME_05945	K11129	Insertion		(23 - 34) (72 - 73)
	NECAME_05968	K04459	Insertion		(93 - 95) (168 - 177)
	NECAME_06044	K14825	Insertion		(140 - 141)
	NECAME_06076	K08066	Insertion		(66 - 70) (88 - 90)
	NECAME_06183		Insertion		(76 - 80) (210 - 211) (219 - 220) (374 - 376) (406 - 408)
	NECAME_06263	K03115	Insertion		(223 - 226)
	NECAME_06274		Insertion		(254 - 258) (284 - 286) (338 - 340) (407 - 411) (630 - 631)
	NECAME_06331	K05755	Insertion		(166 - 212) (221 - 243)
	NECAME_06669	K03144	Insertion		(60 - 73) (154 - 162) (201 - 204) (235 - 243) (253 - 289) (314 - 356) (391 - 426) (431 - 435) (446 - 456) (475 - 498) (523 - 551) (571 - 577) (620 - 636) (648 - 651) (668 - 670) (751 - 790) (800 - 813) (823 - 827)
	NECAME_06721	K14284	Insertion		(279 - 289) (368 - 369) (533 - 536)
	NECAME_06784	K14998	Insertion		(110 - 111) (156 - 159) (298 - 321)
	NECAME_06816	K02152	Insertion		(301 - 317)
	NECAME_06874	K13506	Insertion		(359 - 432) (478 - 489) (531 - 532) (880 - 886)
	NECAME_06975	K01711	Insertion		(7 - 13) (23 - 24) (27 - 35) (93 - 94)
	NECAME_07057	K00249	Insertion		(407 - 429) (464 - 470)
	NECAME_07066		Insertion		(430 - 431) (567 - 571) (629 - 636)
	NECAME_07219		Insertion		(55 - 101) (116 - 141) (160 - 162) (192 - 199)
	NECAME_07228	K08516	Insertion		(111 - 112)
	NECAME_07245	K10612	Insertion		(5 - 6) (86 - 88) (518 - 519) (543 - 546) (596 - 597) (664 - 665)
	NECAME_07380	K14564	Insertion		(103 - 104) (230 - 232)
	NECAME_07595	K04802	Insertion		(95 - 96) (246 - 254)
	NECAME_07597		Insertion		(173 - 174) (345 - 349)
	NECAME_07601		Insertion		(9 - 10) (57 - 62) (121 - 122) (141 - 142) (160 - 161) (204 - 207) (263 - 267) (316 - 317) (329 - 345)
	NECAME_07765	K12958	Insertion		(69 - 95)
	NECAME_07844	K03013	Insertion		(157 - 172)
	NECAME_07929		Insertion		(177 - 188) (264 - 275) (455 - 456) (559 - 560)
	NECAME_07962	K00072	Insertion		(71 - 73) (228 - 233)
	NECAME_07990	K12669	Insertion		(180 - 204) (219 - 225) (354 - 355) (508 - 522)
	NECAME_08049	K10684	Insertion		(202 - 204) (243 - 244)
	NECAME_08122		Insertion		(32 - 84) (108 - 115) (128 - 152) (165 - 169) (186 - 187)
	NECAME_08180	K00797	Insertion		(15 - 20) (231 - 232)
	NECAME_08234	K00939	Insertion		(10 - 22)
	NECAME_08236	K13025	Insertion		(19 - 20)
	NECAME_08451	K03941	Insertion		(236 - 243) (267 - 277) (284 - 285)
	NECAME_08500		Insertion		(90 - 91) (160 - 162) (176 - 177) (351 - 415) (432 - 443) (460 - 467) (475 - 499) (542 - 562) (572 - 585) (649 - 687) (696 - 716) (755 - 791) (820 - 847) (867 - 869) (905 - 924) (959 - 971) (995 - 1007)
	NECAME_08575		Insertion		(72 - 75) (100 - 102) (206 - 209) (250 - 253)
	NECAME_08598	K12353	Insertion		(101 - 127) (144 - 149) (174 - 182)
	NECAME_08644	K02908	Insertion		(7 - 9)
	NECAME_08765	K00134	Insertion		(91 - 96) (168 - 169)
	NECAME_08857	K00799	Insertion		(384 - 406)
	NECAME_08886	K00457	Insertion		(275 - 276)
	NECAME_08910	K07826	Insertion		(3 - 4)
	NECAME_08967	K02912	Insertion		(21 - 27)
	NECAME_09088	K01689	Insertion		(264 - 265)
	NECAME_09183		Insertion		(211 - 233) (283 - 296) (494 - 526)
	NECAME_09395	K02264	Insertion		(22 - 32) (63 - 64) (72 - 77) (147 - 160) (170 - 175) (188 - 197)
	NECAME_09474		Insertion		(52 - 55) (74 - 76) (165 - 169) (183 - 186) (226 - 230) (272 - 278) (295 - 298)
	NECAME_09546	K10580	Insertion		(3 - 4)
	NECAME_09548	K10576	Insertion		(155 - 159) (160 - 167)
	NECAME_09725	K12188	Insertion		(327 - 328) (355 - 356)
	NECAME_09771	K06630	Insertion		(2 - 4) (141 - 151)
	NECAME_09940		Insertion		(52 - 58) (129 - 134) (151 - 177) (193 - 241)
	NECAME_09993	K06058	Insertion		(71 - 81) (111 - 112) (174 - 190) (203 - 205) (226 - 229) (271 - 272)
	NECAME_10018	K02951	Insertion		(5 - 13)
	NECAME_10153	K03135	Insertion		(96 - 112) (128 - 140) (151 - 155) (160 - 187) (195 - 209) (287 - 288)
	NECAME_10234	K02133	Insertion		(18 - 19) (47 - 54)
	NECAME_10245		Insertion		(235 - 241) (288 - 304) (344 - 359)
	NECAME_10284	K13208	Insertion		(77 - 94) (269 - 334) (348 - 360)
	NECAME_10323	K00088	Insertion		(181 - 182) (258 - 261) (494 - 495) (523 - 524)
	NECAME_10330		Insertion		(40 - 49)
	NECAME_10344	K02976	Insertion		(101 - 103)
	NECAME_10381	K03032	Insertion		(558 - 576) (611 - 612) (618 - 620) (651 - 655) (657 - 664) (1022 - 1023)
	NECAME_10405	K00688	Insertion		(218 - 219) (441 - 444)
	NECAME_10509	K10428	Insertion		(8 - 9) (75 - 78)
	NECAME_10607		Insertion		(29 - 32) (94 - 95) (148 - 157) (164 - 219) (242 - 255) (275 - 290) (326 - 329) (334 - 336) (373 - 389)
	NECAME_10715	K01047	Insertion		(98 - 104)
	NECAME_10761	K07831	Insertion		(10 - 13) (202 - 203)
	NECAME_10784	K08065	Insertion		(15 - 25) (40 - 52) (67 - 83) (95 - 103) (205 - 219) (227 - 233) (256 - 285) (295 - 300)
	NECAME_11012	K01431	Insertion		(3 - 4) (263 - 274)
	NECAME_11089	K02353	Insertion		(28 - 42) (148 - 182) (327 - 339) (489 - 496) (594 - 596) (666 - 686) (708 - 742) (802 - 814)
	NECAME_11185		Insertion		(102 - 103) (130 - 132) (146 - 148) (213 - 230) (314 - 316)
	NECAME_11187		Insertion		(28 - 82)
	NECAME_11246	K15102	Insertion		(4 - 9) (17 - 18) (25 - 44) (59 - 75) (99 - 102)
	NECAME_11316		Insertion		(92 - 96) (146 - 147) (230 - 233) (267 - 270)
	NECAME_11329	K02266	Insertion		(25 - 35) (74 - 75) (120 - 121)
	NECAME_11358	K13207	Insertion		(14 - 27) (106 - 114) (318 - 321)
	NECAME_11688		Insertion		(87 - 106) (122 - 182) (215 - 219) (236 - 279) (294 - 303) (313 - 315) (364 - 388)
	NECAME_11705	K02966	Insertion		(120 - 121)
	NECAME_11856	K04708	Insertion		(448 - 525) (569 - 571) (637 - 653) (827 - 829)
	NECAME_11882	K12852	Insertion		(23 - 25) (106 - 120) (799 - 813)
	NECAME_11897	K11092	Insertion		(357 - 359) (399 - 413) (416 - 420) (426 - 427) (436 - 445)
	NECAME_11908	K02145	Insertion		(12 - 13)
	NECAME_11918		Insertion		(310 - 317) (342 - 352) (382 - 384) (454 - 455) (514 - 515)
	NECAME_11919	K08493	Insertion		(70 - 72) (107 - 108) (114 - 115)
	NECAME_11925		Insertion		(10 - 11) (16 - 17) (177 - 183) (195 - 203)
	NECAME_11957		Insertion		(99 - 123) (135 - 136) (153 - 160) (171 - 181) (199 - 204) (213 - 217) (264 - 290)
	NECAME_11984		Insertion		(86 - 88) (122 - 127) (198 - 206) (226 - 230) (326 - 330)
	NECAME_12107	K03964	Insertion		(71 - 73) (122 - 126) (133 - 135) (155 - 157)
	NECAME_12146	K01759	Insertion		(99 - 119) (123 - 133)
	NECAME_12217	K14965	Insertion		(32 - 36) (57 - 89) (128 - 139) (145 - 149) (164 - 176) (189 - 207)
	NECAME_12274	K02180	Insertion		(34 - 35) (56 - 58) (68 - 69) (149 - 152) (321 - 323)
	NECAME_12330	K02962	Insertion		(96 - 99)
	NECAME_12414	K10743	Insertion		(108 - 109) (135 - 154) (225 - 226) (258 - 340) (372 - 421)
	NECAME_12417	K00815	Insertion		(13 - 20) (47 - 49) (54 - 55) (453 - 459)
	NECAME_12475	K10756	Insertion		(11 - 28) (142 - 147)
	NECAME_12594	K03066	Insertion		(5 - 10) (58 - 74)
	NECAME_12602	K01745	Insertion		(476 - 558) (706 - 707) (712 - 718)
	NECAME_12742	K12581	Insertion		(23 - 25) (216 - 220) (231 - 233) (275 - 277)
	NECAME_12807	K12476	Insertion		(416 - 429)
	NECAME_12819	K01647	Insertion		(55 - 76)
	NECAME_12832	K02130	Insertion		(50 - 53) (62 - 70) (113 - 115) (139 - 140)
	NECAME_12878	K12389	Insertion		(13 - 30) (143 - 146) (234 - 237) (281 - 284) (314 - 316) (399 - 400) (419 - 421)
	NECAME_13028	K05360	Insertion		(50 - 60) (113 - 116) (173 - 174) (193 - 206)
	NECAME_13082	K00615	Insertion		(545 - 550)
	NECAME_13106		Insertion		(402 - 414) (424 - 438) (457 - 486) (533 - 534) (609 - 613) (702 - 708)
	NECAME_13228	K01783	Insertion		(214 - 218) (225 - 229) (238 - 285) (358 - 364)
	NECAME_13255	K03126	Insertion		(141 - 152) (162 - 175) (253 - 259) (264 - 265) (268 - 269)
	NECAME_13256	K02985	Insertion		(94 - 106) (111 - 133) (281 - 287)
	NECAME_13269	K03017	Insertion		(136 - 157) (159 - 189) (193 - 216) (220 - 320) (321 - 399) (484 - 511) (519 - 529)
	NECAME_13407	K03061	Insertion		(14 - 16)
	NECAME_13464		Insertion		(22 - 41) (48 - 51) (138 - 155)
	NECAME_13690	K03965	Insertion		(35 - 36)
	NECAME_13759		Insertion		(54 - 56) (70 - 74) (84 - 94) (107 - 109) (125 - 175) (182 - 205) (216 - 223) (237 - 244) (255 - 305) (315 - 317) (329 - 350) (365 - 366) (378 - 416) (425 - 449) (469 - 486) (515 - 524) (644 - 646) (668 - 669)
	NECAME_13872	K11584	Insertion		(441 - 482)
	NECAME_13875	K00102	Insertion		(333 - 334)
	NECAME_13885		Insertion		(22 - 23) (88 - 89)
	NECAME_13945	K12847	Insertion		(15 - 33) (36 - 38) (46 - 74) (80 - 110) (115 - 119) (134 - 150) (159 - 179) (218 - 220) (640 - 645) (678 - 680)
	NECAME_14000	K04358	Insertion		(45 - 61)
	NECAME_14041	K00016	Insertion		(229 - 230)
	NECAME_14311	K03953	Insertion		(43 - 45) (186 - 193) (250 - 253) (304 - 314) (370 - 371) (400 - 404)
	NECAME_14365		Insertion		(203 - 206)
	NECAME_14722	K02140	Insertion		(34 - 38)
	NECAME_14762	K00121	Insertion		(3 - 6) (190 - 199) (259 - 261) (379 - 380) (385 - 389)
	NECAME_14811	K00922	Insertion		(887 - 889) (973 - 977) (1038 - 1041)
	NECAME_14886	K08745	Insertion		(435 - 439) (595 - 597)
	NECAME_14897		Insertion		(371 - 373) (403 - 405)
	NECAME_14922	K06685	Insertion		(35 - 43)
	NECAME_15073	K02147	Insertion		(51 - 115)
	NECAME_15110	K03123	Insertion		(60 - 61) (90 - 92) (99 - 114)
	NECAME_15129	K01803	Insertion		(247 - 258)
	NECAME_15133		Insertion		(122 - 148) (160 - 216) (225 - 235) (268 - 291) (341 - 345) (364 - 414) (428 - 459) (500 - 513) (537 - 538) (603 - 618) (769 - 838) (859 - 861)
	NECAME_15213		Insertion		(1111 - 1112) (1136 - 1137)
	NECAME_15447	K03331	Insertion		(75 - 76)
	NECAME_15515	K01623	Insertion		(299 - 300)
	NECAME_15578	K08486	Insertion		(17 - 18) (283 - 316)
	NECAME_15729	K03357	Insertion		(191 - 202)
	NECAME_15770		Insertion		(201 - 203) (234 - 237) (295 - 296)
	NECAME_16007	K03064	Insertion		(198 - 226)
	NECAME_16055	K04459	Insertion		(82 - 84) (199 - 223) (230 - 253) (264 - 270)
	NECAME_16297	K13513	Insertion		(274 - 275) (323 - 340) (351 - 387)
	NECAME_16352	K04710	Insertion		(297 - 308)
	NECAME_16364	K02155	Insertion		(168 - 171) (250 - 253)
	NECAME_16416	K02263	Insertion		(4 - 11) (70 - 75)
	NECAME_16437	K11108	Insertion		(184 - 205) (287 - 288) (365 - 375) (385 - 387)
	NECAME_16622	K02980	Insertion		(58 - 67) (70 - 76)
	NECAME_16874	K13350	Insertion		(16 - 35) (42 - 64) (69 - 70) (147 - 148) (152 - 154)
	NECAME_16974	K12626	Insertion		(9 - 14) (77 - 81) (101 - 107)
	NECAME_16990		Insertion		(179 - 181) (195 - 197)
	NECAME_17318	K04506	Insertion		(108 - 143) (311 - 312)
	NECAME_17381	K13421	Insertion		(205 - 210)
	NECAME_18473		Insertion		(9 - 15) (57 - 64)
	NECAME_18602		Insertion		(709 - 710) (957 - 958)
	NECAME_19037		Insertion		(709 - 710) (957 - 958)
	NECAME_19262	K00965	Insertion		(225 - 226)
	NECAME_19391		Insertion		(940 - 942)
	NECAME_19501	K03950	Insertion		(78 - 79)
	NECAME_19534	K03009	Insertion		(9 - 15)
