# Supplementary material for: Pan-phylum Comparison of Nematode Metabolic Potential
Source: PLoS Negl Trop Dis. 2015 May 22;9(5):e0003788. doi: 10.1371/journal.pntd.0003788 (PMC4441503; doi:10.1371/journal.pntd.0003788)
Supplement: S6 Table — (XLSX) [file pntd.0003788.s020.xlsx]

## Sheet: ST5
Table S6 Species whose expression is analyzed under different developmental stages
Species	Developmental Stages with expression data	Source of expression data
Caenorhabditis elegans	Early embryo (EE), Late embryo (LE), L1, L2, L3, L4, Young Adult (YA), Adult, Dauer Entry, Dauer, Dauer Exit	Hillier et al. Genome Res. 19:657-66
Ascaris suum	L3 egg, L3 liver, L3 lung, L4, Adult	Jex et al. Nature 479:529–533
Necator americanus	L3, Adult	Tang et al. Nature Genetics 46:261–269
Brugia malayi	Eggs & embryo (EE), Immature microfilariae (IM), Mature microfilariae (MM), L3, L4, Adult male (AM), Adult Female (AF)	http://www.ebi.ac.uk/ena/data/view/ERP000948
