# Supplementary material for: Pan-phylum Comparison of Nematode Metabolic Potential
Source: PLoS Negl Trop Dis. 2015 May 22;9(5):e0003788. doi: 10.1371/journal.pntd.0003788 (PMC4441503; doi:10.1371/journal.pntd.0003788)
Supplement: S7 Table — (XLSX) [file pntd.0003788.s021.xlsx]

## Sheet: ST6
Table S7: Abundance Z-scores for modules in 4 nematodes
Ascaris suum
	L3 egg	L3 liver	L3 lung	L4	Adult
M00001	-0.68	-0.14	-0.69	-0.22	1.73
M00003	-0.81	0.63	-0.25	1.39	-0.97
M00004	-0.48	-0.4	-0.49	-0.42	1.79
M00005	0.75	0.96	-1.34	-0.76	0.39
M00020	0.08	0.03	-1.29	1.49	-0.31
M00027	-0.15	1.71	-0.92	-0.36	-0.27
M00035	-0.14	-0.14	1.71	-0.67	-0.77
M00036	-0.43	-0.79	0.68	-0.87	1.41
M00048	-0.8	0.82	-1.33	0.47	0.83
M00049	-1.52	-0.16	-0.04	0.54	1.17
M00050	-0.49	-0.46	-0.5	-0.32	1.78
M00051	-0.6	1.26	-0.79	-0.78	0.9
M00052	-0.53	-0.31	-1.09	0.44	1.49
M00056a	-0.78	-0.43	-0.8	0.46	1.54
M00056c	-5	-0.46	-0.38	-0.49	1.79
M00057	-5	-0.35	-0.55	-0.47	1.78
M00059	-0.62	0.07	-0.61	-0.55	1.71
M00073	-1.29	0.07	0.27	-0.49	1.43
M00074a	-0.88	-0.4	1.71	-0.07	-0.36
M00082a	0.9	0.55	-1.36	-0.76	0.67
M00082b	1.16	0.9	-1.18	-0.27	-0.61
M00083	1.16	0.91	-1.04	-0.18	-0.85
M00086	0.22	1	0.7	-0.39	-1.52
M00087	-0.62	-0.03	1.74	-0.53	-0.56
M00089	1.27	-0.54	-1.34	0.04	0.56
M00092	-0.05	0.35	-0.88	-0.92	1.5
M00094	-0.71	0.53	-0.71	-0.62	1.52
M00095	-0.57	-0.06	-0.54	-0.58	1.75
M00099	-0.51	1.78	-0.52	-0.35	-0.4
M00100	-0.57	-0.57	-0.06	-0.55	1.75
M00118	-0.9	0.32	-0.94	1.48	0.05
M00120	-0.52	-0.85	1.43	-0.72	0.66
M00141	0.35	1.13	-0.95	-1.15	0.61
M00307	-0.45	-0.45	-0.45	-0.44	1.79
M00338	1.14	-0.42	-0.07	0.74	-1.4
M00367	1.25	-0.09	-1.14	-0.76	0.74
Brugia malayi
	EE	IF	MM	L3	L4	AM	AF
M00001	0.28	0.36	-1.46	0.61	-0.16	1.45	-1.07
M00003	-0.99	-0.02	-0.51	1.81	0.83	-0.28	-0.84
M00005	0.34	0.38	-1.05	-0.09	-1.53	0.53	1.42
M00027	-0.74	0.35	-0.53	2.07	-0.13	-0.18	-0.84
M00035	1.34	-0.59	-0.79	1.48	-0.21	-0.95	-0.28
M00049	-0.86	0.53	-1.54	1.53	0.39	0.19	-0.25
M00050	0.59	-0.03	-1.25	1.68	0.42	-0.54	-0.88
M00052	0.84	0.77	-1.48	1.1	0.02	-0.12	-1.13
M00059	0.59	0.09	-1.38	1.78	-0.69	-0.3	-0.1
M00073	0.47	-0.43	-1.52	1.37	0.23	0.77	-0.88
M00074a	0.29	-0.48	-1.39	1.63	0.27	0.54	-0.85
M00082a	0.88	-0.84	-1.04	1.43	0.71	-0.91	-0.23
M00082b	1.54	-0.88	-1.01	0.82	0.5	-0.95	-0.01
M00083	1.54	-0.88	-1.01	0.82	0.5	-0.95	-0.01
M00086	0.1	-0.48	-1.17	1.47	-0.4	1.24	-0.75
M00087	-0.3	-0.17	-1.05	2.03	0.13	0.16	-0.8
M00089	0.06	0.55	-1.04	1.84	-0.72	0.16	-0.84
M00092	-0.23	0.67	-1.15	1.88	-0.26	-0.74	-0.18
M00094	0.84	-0.09	-0.77	1.86	-0.57	-0.42	-0.85
M00100	1.4	0.07	-0.73	1.3	-0.3	-1.21	-0.53
M00118	0.11	-0.43	-0.99	0.19	-0.05	2.02	-0.84
M00120	0.75	1.64	-0.46	-0.44	-1.4	0.39	-0.48
M00130	-0.04	-0.68	-1	1.21	-0.99	0.04	1.45
M00338	-0.3	-0.65	-0.65	2.22	-0.17	-0.17	-0.27
M00367	0.25	0.51	-0.05	-0.36	-1.39	-0.73	1.76
Caenorhabditis elegans
	EE	LE	L1	L2	L3	Dauer Entry	Dauer	Dauer Exit	L4	YA	Adult
M00001	-1	-0.97	0.44	1.21	1.02	1.18	-0.68	-1.71	0.45	0.47	-0.4
M00003	-1.08	-1.05	1.11	0.92	1.56	-0.43	-1.21	-0.84	0.29	0.87	-0.15
M00004	-0.47	-0.6	-1.35	0.77	1.59	-0.09	-0.34	-1.2	0.96	1.3	-0.57
M00005	0.2	-1.34	-1.01	0.67	0.01	-0.18	-0.12	-1.21	2.2	0.46	0.33
M00020	0.61	-0.69	-0.01	1.59	1.18	-0.91	-0.99	-1.08	1.32	-0.59	-0.43
M00027	-0.59	-0.17	1.59	-0.92	0.06	1.43	1.1	-0.76	0.22	-0.53	-1.44
M00046a	0.26	0.8	0.72	1.66	0.88	-1.11	-1.11	-0.79	0.4	-0.33	-1.38
M00046b	0.26	0.8	0.72	1.66	0.88	-1.11	-1.11	-0.79	0.4	-0.33	-1.38
M00048	-1.06	-1.06	-0.86	0.09	0.86	0.91	1.36	-1.02	0.78	0.99	-0.98
M00049	-1.08	-1.29	-0.59	1.01	1.35	-0.62	-0.31	-0.41	1.36	1.09	-0.51
M00050	1.1	1.22	0.22	-0.08	0.46	-0.57	-0.81	-1.79	-0.39	1.43	-0.79
M00051	-0.59	-0.98	-0.28	0.81	1.53	-0.59	-0.5	-0.98	1.99	-0.15	-0.25
M00052	-0.88	-1.4	-0.74	-0.86	-0.22	-0.38	1.68	-0.11	0.89	1.24	0.79
M00055	1.02	-0.43	-1.1	-0.14	0.34	-0.82	-0.62	-1.59	0.92	1.4	1.02
M00057	-0.32	-0.57	-0.25	-0.38	0.38	-0.82	-0.82	-1.2	0.76	2.21	1.01
M00059	1.53	0.22	-0.69	0.07	0.47	-0.99	-0.64	-1.75	0.32	1.53	-0.08
M00073	0.12	-0.66	-0.47	0.11	0.84	-0.95	-0.93	-1.19	0.79	2.18	0.16
M00074a	0.22	-0.2	-0.62	0.58	1.47	-1.04	-0.97	-1.39	1.08	1.31	-0.44
M00082a	0.9	2.56	-0.38	-0.15	0.41	-0.12	-0.89	-0.84	-0.36	-0.43	-0.7
M00082b	1.22	2.47	-0.4	-0.22	0.23	-0.2	-0.82	-0.78	-0.39	-0.45	-0.67
M00083	1.22	2.47	-0.4	-0.22	0.23	-0.2	-0.82	-0.78	-0.39	-0.45	-0.67
M00086	-0.49	-0.62	2.68	-0.2	-0.22	-0.01	-0.68	-1.11	-0.19	0.36	0.48
M00087	1.46	0.73	-0.53	0.45	0.86	0.41	-1.61	-1.82	0.11	0	-0.06
M00089	-1.04	-0.49	1.47	-0.05	-0.28	0.19	1.01	-1.8	0.23	1.33	-0.58
M00092	0.33	1.12	0.66	0.22	0.51	-0.67	-1.52	-1.63	0.59	1.21	-0.82
M00100	-0.39	0.02	-0.58	0.72	1.17	-0.81	-0.58	-1.41	1.01	1.71	-0.84
M00118	-0.19	-0.16	0.78	0.93	1.59	-1.17	-1.32	-1.3	0.59	0.74	-0.49
M00120	-0.29	0.68	-0.73	0.68	0.57	-1.05	-0.94	-1.64	0.35	1.7	0.68
M00130	0.34	0.84	-0.65	0.77	0.84	-0.35	-1.03	-1.89	0.74	1.22	-0.83
M00141	-0.87	-0.41	2.2	0.29	0.49	1.15	-0.81	-1.31	-0.38	-0.15	-0.2
M00338	1.34	-0.14	0.45	0.92	1.65	-1.54	-0.67	0.13	-0.65	-0.91	-0.59
Necator Americanus
Note: ln(Adult/L3) rather than Z-scores reported, since there are only 2 stages
	ln(Adult/L3)
M00001	1.6469
M00003	0.853874
M00004	1.13711
M00005	-0.775535
M00020	1.63761
M00027	1.52481
M00036	-0.502629
M00046a	4.44657
M00046b	4.44657
M00048	3.38326
M00049	1.7796
M00051	1.25422
M00052	0.675936
M00055	0.448583
M00056a	-5.54518
M00057	-5.54518
M00059	0.0529994
M00065	-0.256107
M00073	-0.838874
M00074a	-0.506652
M00075a	-1.10997
M00082a	-0.844489
M00082b	-0.844489
M00083	-0.844489
M00086	-2.18939
M00087	-0.263704
M00089	-0.997127
M00092	-1.18181
M00094	0.755974
M00099	-2.18214
M00100	0.0139863
M00118	0.87776
M00134	1.81627
M00141	-3.37588
M00338	0.288287
M00367	-0.323651
