# Supplementary material for: Pan-phylum Comparison of Nematode Metabolic Potential
Source: PLoS Negl Trop Dis. 2015 May 22;9(5):e0003788. doi: 10.1371/journal.pntd.0003788 (PMC4441503; doi:10.1371/journal.pntd.0003788)
Supplement: S8 Table — (XLSX) [file pntd.0003788.s022.xlsx]

## Sheet: ST7
Table S8: Development stage based abundance profile clusters of metabolic modules
Cluster 1	Cluster 2	Cluster 3	Cluster 4
C. elegans
M00004	M00001	M00046a	M00027
M00005	M00003	M00046b	M00048
M00020	M00086	M00050	M00052
M00049	M00118	M00082a	M00089
M00051	M00141	M00082b
M00055		M00083
M00057		M00087
M00059		M00092
M00073		M00338
M00074a
M00100
M00120
M00130
B. malayi
M00035	M00003	M00001	M00005
M00082a	M00027	M00118	M00130
M00082b	M00049	M00120	M00367
M00083	M00050
M00100	M00052
	M00059
	M00073
	M00074a
	M00086
	M00087
	M00089
	M00092
	M00094
	M00338
A. suum
M00003	M00005	M00035	M00001
M00020	M00082a	M00036	M00004
M00027	M00082b	M00074a	M00048
M00086	M00083	M00087	M00049
M00099	M00089	M00120	M00050
M00118	M00141		M00051
M00338	M00367		M00052
			M00056a
			M00056c
			M00057
			M00059
			M00073
			M00092
			M00094
			M00095
			M00100
			M00307
